# Supplementary material for: Effect of a Reduced-Protein Diet Supplemented with Essential Amino Acids on the Muscle Proteome of Female and Entire Male Finishing Pigs
Source: Animals (Basel). 2025 Nov 18;15(22):3325. doi: 10.3390/ani15223325 (PMC12649446; doi:10.3390/ani15223325)
Supplement: Supplementary file 1 [file animals-15-03325-s001.zip]

Archive with 4 entries (2 files):
- animals-3965957-supplementary/
- animals-3965957-supplementary/Supplementary Material/
- animals-3965957-supplementary/Supplementary Material/Supplementary Material S1.pdf
- animals-3965957-supplementary/Supplementary Material/Supplementary Material S2.xlsx
