# Supplementary material for: Effect of a Reduced-Protein Diet Supplemented with Essential Amino Acids on the Muscle Proteome of Female and Entire Male Finishing Pigs
Source: Animals (Basel). 2025 Nov 18;15(22):3325. doi: 10.3390/ani15223325 (PMC12649446; doi:10.3390/ani15223325)
Supplement: Supplementary file 1 [file animals-15-03325-s001.zip › animals-3965957-supplementary/Supplementary Material/Supplementary Material S2.xlsx]

## Sheet: Proteins
Checked	Protein FDR Confidence: Combined	Master	Accession	Description	Exp. q-value: Combined	Contaminant	Sum PEP Score	Coverage [%]	# Peptides	# Isoforms	# PSMs	# Unique Peptides	# AAs	MW [kDa]	calc. pI	Score Sequest HT: Sequest HT	# Peptides (by Search Engine): Sequest HT	Biological Process	Cellular Component	Molecular Function	Pfam IDs	Entrez Gene ID	Ensembl Gene ID	Gene Symbol	Gene ID	Reactome Pathways	WikiPathways	# Protein Pathway Groups	# Razor Peptides	Abundance Ratio: (Low_CP_females) / (Control_Females)	Abundance Ratio: (Control_Females) / (Control_Males)	Abundance Ratio: (Low_CP_males) / (Control_Males)	Abundance Ratio: (Low_CP_females) / (Low_CP_males)	Abundance Ratio Adj. P-Value: (Low_CP_females) / (Control_Females)	Abundance Ratio Adj. P-Value: (Control_Females) / (Control_Males)	Abundance Ratio Adj. P-Value: (Low_CP_males) / (Control_Males)	Abundance Ratio Adj. P-Value: (Low_CP_females) / (Low_CP_males)	Abundance Ratio Variability [%]: (Low_CP_females) / (Control_Females)	Abundance Ratio Variability [%]: (Control_Females) / (Control_Males)	Abundance Ratio Variability [%]: (Low_CP_males) / (Control_Males)	Abundance Ratio Variability [%]: (Low_CP_females) / (Low_CP_males)	Abundances (Grouped): Control_Females	Abundances (Grouped): Control_Males	Abundances (Grouped): Low_CP_females	Abundances (Grouped): Low_CP_males	Abundances (Grouped) CV [%]: Control_Females	Abundances (Grouped) CV [%]: Control_Males	Abundances (Grouped) CV [%]: Low_CP_females	Abundances (Grouped) CV [%]: Low_CP_males
FALSE	High	Master Protein	Q3SX28	TREMBL:Q3SX28;Q5KR48 (Bos taurus) Tropomyosin 2	0	TRUE	332.003	83	58	97	3704	2	284	33	4.69	11749.2	58	cell organization and biogenesis;other biological processes	cytoskeleton	cytoskeletal activity	Pf00261	100055542; 100471103; 101353128; 101382361; 101614872; 101678214; 101976903; 102178827; 102505904; 102542609; 102737237; 103202107; 103265468; 103741541; 104993015; 105067328; 106846982; 109270167; 109563013; 396693; 481598	ENSAMEG00000009574; ENSBIXG00000019614; ENSBIXG00005009306; ENSCAFG00020016653; ENSCAFG00845009024; ENSCHIG00010011441; ENSEASG00005027967; ENSECAG00000014009; ENSFCAG00000012746; ENSJJAG00000000463; ENSMMSG00000015633; ENSNGAG00000009787; ENSOCUG00000010198; ENSSSCG00000005316; ENSSSCG00025051647; ENSSSCG00040013919; ENSSSUG00005013613; ENSSTOG00000005060; ENSUPAG00010017829	LOC111145591; TLN1; Tpm2; TPM2	A0A068BGJ4; A0A1U7TXY2; A0A2U3VCL1; A0A2U3YUZ1; A0A2Y9DD27; A0A2Y9HC37; A0A2Y9J5N8; A0A384CEZ4; A0A3Q2ID93; A0A3Q7MNR4; A0A3Q7TUZ3; A0A4W2EHP7; A0A673UIT7; A0A6I9I5E4; A0A6J0WGI8; A0A6J1XRY5; A0A6J2EXG7; A0A6P3HPG3; A0A6P5C8A8; A0A8B6YM68; A0A8B7AGH7; A0A8C0KXY3; A0A8C2QXD1; A0A8C5NU45; A0A8C6FP88; A0A8C6QPZ5; A0A8D1DIF5; A0A8D2I4D2; A0A8I3RWJ7; A0A8U0MMF2; A0A8W4FLZ3; A0A9L0K139; A0A9V1FVS3; A0A…			0	0	0.741	1.259	1.185	0.805	0.894442	0.950482	0.899524	0.829466	53.41	37.86	42.18	57.33	115.2	92.4	85.4	107	40.9	48.98	69.76	21.41
FALSE	High	Master Protein	P04264	SWISS-PROT:P04264 Tax_Id=9606 Gene_Symbol=KRT1 Keratin, type II cytoskeletal 1	0	TRUE	201.482	53	41	52	474	34	644	66	8.12	1541.56	41											0	4	1.675	0.513	0.698	1.165	0.000156428	4.96736e-06	0.000326176	0.764531	76.95	98.24	96.43	72.76	56	107.4	121.3	115.3	53.96	116.66	71.28	49.57
FALSE	High	Master Protein	P35527	SWISS-PROT:P35527 Tax_Id=9606 Gene_Symbol=KRT9 Keratin, type I cytoskeletal 9	0	TRUE	187.951	58	29	48	442	28	623	62.1	5.3	1488.53	29											0	1	1.567	0.509	0.706	1.173	0.00107721	3.98359e-06	0.000552752	0.747201	81.35	101.93	101.73	86.76	44.6	116.8	101.1	137.5	71.41	114.79	76.18	47.12
FALSE	High	Master Protein	P35908v2	SWISS-PROT:P35908 Tax_Id=9606 Gene_Symbol=KRT2 Keratin, type II cytoskeletal 2 epidermal	0	TRUE	159.17	57	36	38	343	26	639	65.4	8	1021.81	36	cell cycle OR cell proliferation;cell organization and biogenesis;protein metabolism;other metabolic processes;other biological processes	plasma membrane;cytosol;cytoskeleton;other cell component	bone, tooth or skin structural activity;cytoskeletal activity	Pf00038, Pf16208	3849	ENSG00000172867	KRT2	hsa:3849; P35908; Q4VAQ2	Formation of the cornified envelope		2	5	1.473	0.655	0.826	1.007	0.00365218	0.00871284	0.108492	0.982772	69.25	89.31	90.55	73.07	58.6	102.9	117.3	121.2	46.46	130.14	68.05	34.9
FALSE	High	Master Protein	P15636	SWISS-PROT:P15636 Protease I precursor Lysyl endopeptidase Achromobacter lyticus.	0	TRUE	130.607	23	12	38	342	12	653	68.1	7.24	1434.68	12	protein metabolism	non-structural extracellular	other molecular function	Pf01483, Pf18911							0	0	0.898	1.19	0.982	1.056	0.977749	0.932731	0.907034	0.935644	75.25	66.88	61.27	67.97	113.1	97.2	85.5	104.2	49.42	14.89	38.11	30.51
FALSE	High	Master Protein	P02769	SWISS-PROT:P02769 (Bos taurus) Bovine serum albumin precursor	0	TRUE	113.477	46	28	29	461	17	607	69.2	6.18	1333.2	28	stress response;other biological processes	non-structural extracellular;other cell component	nucleic acid binding activity;other molecular function	Pf00273	280717		ALB	A5PJX3; bta:280717; O02787; P02769; P04277; Q3SZR2			0	0	1.989	0.841	2.003	0.513	0.0126028	0.664013	8.82799e-05	0.00259216	88.28	128.41	133.57	119.77	24.1	54.6	48.1	273.2	150.87	191.59	188.19	173.49
FALSE	High	Master Protein	P13645	SWISS-PROT:P13645 Tax_Id=9606 Gene_Symbol=KRT10 Keratin, type I cytoskeletal 10	0	TRUE	110.751	40	27	33	297	19	593	59.5	5.21	880.69	27											0	10	1.832	0.587	0.824	1.293	8.33919e-06	0.000346326	0.102322	0.420869	75.74	90.23	88.38	85.48	61.7	125.8	124.8	87.6	52.56	124.09	55.73	55.45
FALSE	High	Master Protein	P02584	SWISS-PROT:P02584 (Bos taurus) Profilin-1	0	TRUE	85.039	85	12	22	510	1	140	15	8.28	1511.64	12	cell organization and biogenesis;other biological processes	cytoskeleton;other cell component	cytoskeletal activity	Pf00235	513895	ENSBTAG00000004915	PFN1	bta:513895; P02584; Q3ZCH4; Q5E942	PCP/CE pathway; RHO GTPases Activate Formins		2	0	1.199	1.223	1.314	1.024	0.224027	0.893261	0.201619	0.965945	39.06	50.75	34.59	32.32	95	90.6	100.2	114.3	55.23	24.83	24.42	17.76
FALSE	High	Master Protein	Q3SX14	TREMBL:Q3SX14 (Bos taurus) Similar to Gelsolin	0	TRUE	72.832	22	19	21	247	1	781	85.6	6.21	751.59	19	cell organization and biogenesis;developmental processes;other biological processes	non-structural extracellular;cytoskeleton;other cell component	cytoskeletal activity;other molecular function	Pf00626		ENSBIXG00005001739	GSN	A0A4W2IJA9			0	0	0.8	2.309	0.865	1.894	0.951382	0.103325	0.905362	0.107762	99.8	51.46	60.11	79.19	156.6	76	94.7	72.8	51.27	49.81	96.62	41.4
FALSE	High	Master Protein	P02533	SWISS-PROT:P02533 Tax_Id=9606 Gene_Symbol=KRT14 Keratin, type I cytoskeletal 14	0	TRUE	63.101	37	15	18	110	6	472	51.6	5.16	273.73	15											0	3	2.719	0.301	0.503	1.82	0.00110699	2.36889e-06	0.00756616	0.0949058	66.83	84.93	108.23	64.6	59.6	171	124.5	44.8	77.91	155.48	98.05	145.87
FALSE	High	Master Protein	P13647	SWISS-PROT:P13647 Tax_Id=9606 Gene_Symbol=KRT5 Keratin, type II cytoskeletal 5	0	TRUE	62.049	29	22	22	117	9	590	62.3	7.74	292.26	22	cell organization and biogenesis;other biological processes	cytosol;cytoskeleton;other cell component	bone, tooth or skin structural activity;cytoskeletal activity;other molecular function	Pf00038, Pf16208	3852	ENSG00000186081	KRT5	hsa:3852; P13647; Q6PI71; Q6UBJ0; Q8TA91	Formation of the cornified envelope; Differentiation of keratinocytes in interfollicular epidermis in mammalian skin; Type I hemidesmosome assembly		4	2	1.273	0.622	0.835	1.017	0.390256	0.067759	0.645207	0.980602	114.9	113.59	92.34	82.54	75.9	45.1	120.1	158.9	129.41	182.67	54.04	80.99
FALSE	High	Master Protein	P48668	SWISS-PROT:P48668 Tax_Id=9606 Gene_Symbol=KRT6C Keratin, type II cytoskeletal 6C	0	TRUE	61.529	28	19	19	103	1	564	60	8	263.51	19	cell organization and biogenesis;other biological processes	cytosol;cytoskeleton	bone, tooth or skin structural activity	Pf00038, Pf16208	286887	ENSG00000170465	KRT6C	A1L4L5; hsa:286887; P48666; P48668; Q2TAZ9; Q7RTN9	Formation of the cornified envelope	Pancreatic cancer subtypes	3	2	2.288	0.353	1.885	0.42	4.19915e-05	5.32575e-07	0.000133368	1.70423e-05	122.6	93.46	87.03	127.28	31.2	149.4	75.8	143.5	90.57	36.91	101.12	81.48
FALSE	High	Master Protein	P02538	SWISS-PROT:P02538 Tax_Id=9606 Gene_Symbol=KRT6A Keratin, type II cytoskeletal 6A	0	TRUE	59.734	25	18	18	102	1	564	60	8	261.58	18	cell organization and biogenesis;stress response;other biological processes	cytosol;cytoskeleton	bone, tooth or skin structural activity;cytoskeletal activity	Pf00038, Pf16208	3853	ENSG00000205420	KRT6A	A4QPC1; hsa:3853; P02538; P48667; Q08AR4; Q6NT67; Q96CL4	Formation of the cornified envelope	Ectoderm differentiation; Ectoderm differentiation; Pancreatic cancer subtypes	5	0		0.01	0.01			1.7412e-16	1.89787e-16							100
FALSE	High	Master Protein	P62894	SWISS-PROT:P62894 Cytochrome c - Bos taurus (Bovine).	0	TRUE	54.458	67	11	16	271	11	105	11.7	9.5	760.66	11	other metabolic processes;other biological processes	mitochondrion	other molecular function	Pf00034	100847700; 510767	ENSBTAG00000022613; ENSBTAG00000063185	CYCS	bta:100847700; bta:510767; P00006; P62894; Q2KJD4	TP53 Regulates Metabolic Genes; Respiratory electron transport; Cytoprotection by HMOX1; Pyroptosis; Transcriptional activation of mitochondrial biogenesis; Detoxification of Reactive Oxygen Species; Regulation of the apoptosome activity; Activation of caspases through apoptosome-mediated cleavage; Release of apoptotic factors from the mitochondria	Apoptosis; FAS pathway and stress induction of HSP regulation; Apoptosis modulation by HSP70; AGE/RAGE pathway; Apoptosis modulation and signaling	15	0	0.896	1.012	1.24	0.713	0.977749	0.868178	0.330757	0.366023	59.81	60.09	55.5	44.34	87.9	95.8	91.5	124.8	41.78	31.15	29.2	12.22
FALSE	High	Master Protein	Q0IIK2	TREMBL:Q0IIK2 (Bos taurus) Transferrin	0	TRUE	53.831	21	13	14	208	5	704	77.7	7.08	583.25	13											0	0	0.781	1.163	0.935	1.031	0.851991	0.962553	0.773379	0.963276	53.58	57.95	47.56	44.21	104.3	94.9	84.3	116.5	36.77	28.22	17.85	42.94
FALSE	High	Master Protein	P08779	SWISS-PROT:P08779 Tax_Id=9606 Gene_Symbol=KRT16 Keratin, type I cytoskeletal 16	0	TRUE	47.535	31	14	16	101	5	473	51.2	5.05	252.88	14	cell organization and biogenesis;stress response;other biological processes	plasma membrane;cytosol;cytoskeleton	cytoskeletal activity	Pf00038	3868	ENSG00000186832	KRT16	A8K488; hsa:3868; P08779; P30654; Q16402; Q9UBG8	Formation of the cornified envelope	Vitamin D receptor pathway	3	0	1.389	0.56	0.01	100	0.570893	0.0458276	1.89787e-16	1.81568e-16	45.42	45.42			99.2	191.1	9.7		48.25		153.36
FALSE	High	Master Protein	Q86YZ3	SWISS-PROT:Q86YZ3 Tax_Id=9606 Gene_Symbol=HRNR Hornerin	0	TRUE	30.22	7	7	7	44	7	2850	282.2	10.04	90.92	7	cell organization and biogenesis;other biological processes	non-structural extracellular;plasma membrane;other cytoplasmic organelle;other cell component	other molecular function	Pf01023	388697	ENSG00000197915	HRNR	hsa:388697; Q5DT20; Q5U1F4; Q86YZ3	Neutrophil degranulation		1	0	2	0.423	0.607	1.035	0.0483422	0.00172737	0.0511162	0.984959	48.78	96.89	86.39	47.09	42	143.8	90.4	123.8	32.22	129.06	57.04	56.96
FALSE	High	Master Protein	ENSEMBL:ENSBTAP00000018229	(Bos taurus) 54 kDa protein	0	TRUE	25.802	20	8	8	47	1	475	53.6	6.05	147.36	8											0	0	0.988	0.785	1.901	0.493	0.936072	0.626261	0.164589	0.172299	0.83	32.83	59.55	40.47	73.3	93.4	72.4	160.9		38.43	11.46	40.76
FALSE	High	Master Protein	P12763	SWISS-PROT:P12763 (Bos taurus) Alpha-2-HS-glycoprotein precursor	0	TRUE	18.389	20	4	4	18	4	359	38.4	5.5	58.15	4	stress response;other biological processes	non-structural extracellular;extracellular matrix;plasma membrane;other membranes;other cell component	enzyme regulator activity	Pf00031	280988		AHSG	A6QLF7; bta:280988; P12763	Neutrophil degranulation; Platelet degranulation ; Regulation of Insulin-like Growth Factor (IGF) transport and uptake by Insulin-like Growth Factor Binding Proteins (IGFBPs); Post-translational protein phosphorylation		4	0	0.502	1.199	1.733	0.31	0.394478	0.970466	0.0990975	4.17031e-06	132.39	49.36	89.31	125.76	107.2	74.3	56.3	162.2	29.47	58.32	175.79	202.54
FALSE	High	Master Protein	A0A5G2QXD3	IF rod domain-containing protein OS=Sus scrofa OX=9823 GN=LOC100515166 PE=1 SV=2	0	TRUE	17.505	8	6	7	67	1	457	49.7	4.92	191.34	6	stress response	cytoskeleton	other molecular function	Pf00038		ENSSSCG00000017445	LOC100515166	A0A5G2QXD3	Formation of the cornified envelope		2	0		0.01	0.01			1.7412e-16	1.89787e-16							100
FALSE	High	Master Protein	Q5D862	SWISS-PROT:Q5D862 Tax_Id=9606 Gene_Symbol=FLG2 Filaggrin-2	0	TRUE	9.153	1	2	2	2	2	2391	247.9	8.31	5.3	2	cell adhesion;other biological processes	non-structural extracellular;plasma membrane;other cell component	other molecular function	Pf01023	388698	ENSG00000143520	FLG2	hsa:388698; Q5D862; Q9H4U1	Neutrophil degranulation		1	0		0.01	0.01			1.7412e-16	1.89787e-16							100				123.22
FALSE	High	Master Protein	P19013	SWISS-PROT:P19013 Tax_Id=9606 Gene_Symbol=KRT4 keratin 4	0	TRUE	8.575	6	4	4	43	2	594	63.9	8.25	91.16	4											0	0
FALSE	High	Master Protein	P04258	SWISS-PROT:P04258 (Bos taurus) Similar to Collagen alpha 1(III) chain	0	TRUE	8.546	3	3	3	13	1	1466	138.4	6.43	35.08	3	cell adhesion;cell cycle OR cell proliferation;cell organization and biogenesis;other metabolic processes;stress response;developmental processes;signal transduction;other biological processes	non-structural extracellular;extracellular matrix	signal transduction activity or receptor binding;extracellular structural activity;other molecular function	Pf00093, Pf01391, Pf01410	510833	ENSBIXG00000028355; ENSBTAG00000021466	COL3A1	A0A4W2F3U8; bta:510833; F1MXS8; Q08E14	Immunoregulatory interactions between a Lymphoid and a non-Lymphoid cell; Integrin cell surface interactions; ECM proteoglycans; MET activates PTK2 signaling; Collagen degradation; Signaling by PDGF; Assembly of collagen fibrils and other multimeric structures; Non-integrin membrane-ECM interactions; Collagen chain trimerization	Inflammatory response pathway; Focal adhesion	13	0
FALSE	High	Master Protein	A0A287B5W2	Trypsinogen isoform X1 OS=Sus scrofa OX=9823 GN=LOC100302368 PE=4 SV=1	0	TRUE	6.315	7	2	2	54	2	246	25.9	7.18	134.2	2	protein metabolism	non-structural extracellular	other molecular function	Pf00089		ENSSSCG00000036013	LOC100302368	A0A287B5W2			0	0	0.891	1.056	1.083	0.953	0.983357	0.939588	0.950838	0.992434	50.03	44.31	43.24	38.5	121.1	91	86.8	101	29.53	37.37	38.32	19.49
FALSE	High	Master Protein	Q8N1N4-2	SWISS-PROT:Q8N1N4-2 Tax_Id=9606 Gene_Symbol=KRT78 Isoform 2 of Keratin, type II cytoskeletal 78	0	TRUE	6.041	4	3	3	9	1	521	56.9	6.02	20.34	3											0	0		0.01	0.156	0.01		1.7412e-16	3.03173e-11	1.81568e-16			20.66			173		27				19.52
FALSE	High	Master Protein	A0A5G2QFN5	Intersectin 1 OS=Sus scrofa OX=9823 GN=ITSN1 PE=1 SV=2	0	TRUE	4.78	2	3	3	18	3	1485	167.9	7.91	24.28	3	transport;signal transduction;other biological processes	plasma membrane;other membranes;other cell component	enzyme regulator activity;other molecular function	Pf00018, Pf00621, Pf07653, Pf12763, Pf14604, Pf16617, Pf16652		ENSSSCG00000024614	ITSN1	A0A5G2QFN5	RHOG GTPase cycle; RHOQ GTPase cycle; Cargo recognition for clathrin-mediated endocytosis; CDC42 GTPase cycle; G alpha (12/13) signalling events; NRAGE signals death through JNK; EPHB-mediated forward signaling		8	0	0.78	1.571	1.589	0.829	0.950071	0.753563	0.477217	0.911883	25.64	37.67	48.83	30.96	58.9	56.7	106.2	178.1	95.77	78.73	64.46	38.05
FALSE	High	Master Protein	A2I7N0	TREMBL:A2I7N0;Q28922;Q3ZEJ6 (Bos taurus) SERPINA3-4	0	TRUE	4.533	7	2	2	19	1	411	46.3	6.32	53.39	2		non-structural extracellular;other cell component	enzyme regulator activity	Pf00079			SERPINA3-4	A2I7N0			0	0
FALSE	High	Master Protein	P34955	SWISS-PROT:P34955 (Bos taurus) Alpha-1-antiproteinase precursor	0	TRUE	3.944	7	2	2	4	1	416	46.1	6.52	4.16	2		non-structural extracellular;ER/Golgi	enzyme regulator activity;other molecular function	Pf00079	280699	ENSBTAG00000018843	SERPINA1	bta:280699; P34955; Q3SZS3	Neutrophil degranulation; Platelet degranulation ; Regulation of Insulin-like Growth Factor (IGF) transport and uptake by Insulin-like Growth Factor Binding Proteins (IGFBPs); Post-translational protein phosphorylation; Cargo concentration in the ER; COPII-mediated vesicle transport	Complement and coagulation cascades; NRF2 pathway	8	0	1.572	0.595	0.978	1.023	0.431237	0.171151	0.973464	0.992434	43.8	39.11	33.15	16.82	71.3	107	112.1	109.6	40.07	19.35		48.14
FALSE	High	Master Protein	A2AB72	TREMBL:A2AB72 Tax_Id=10090 Gene_Symbol=Krt32 Keratin complex 1, acidic, gene 2	0	TRUE	3.061	3	2	2	20	1	453	51.1	4.89	42.12	2	cell organization and biogenesis;other biological processes	cytoskeleton	other molecular function	Pf00038	16670	ENSMSIG00000001532; ENSMUSG00000046095	Krt32	A0A8C6G7I3; B1ATJ5; mmu:16670			0	0
FALSE	Medium	Master Protein	Streptavidin	(S.avidinii)	0.02	TRUE	1.486	12	1	1	1	1	160	16.6	6.55	0	1											0	0	0.606	100	100	0.501	0.668007	1.7412e-16	1.89787e-16	0.0867928	0			57.65	106.6		64.6	128.8				51.25
FALSE	Medium	Master Protein	Q05B55	TREMBL:Q05B55 (Bos taurus) Similar to Ig kappa chain C region	0.044	TRUE	1.056	8	1	1	1	1	240	26.6	6.54	0	1	other biological processes	non-structural extracellular		Pf07654, Pf07686			IGK	Q05B55			0	0
FALSE	Low	Master Protein	Q3SZV7	TREMBL:Q3SZV7 (Bos taurus) Similar to hemopexin	0.058	TRUE	0.896	3	1	1	3	1	460	52.3	7.53	7.54	1											0	0	0.949	1.554	2.471	0.57	0.958588	0.822896	0.0147986	0.344764	0	7.23	27.92	18.82	93.9	60.4	89.2	156.5		79.02		31.69
FALSE	High	Master Protein	Q9TV62	Myosin-4 OS=Sus scrofa OX=9823 GN=MYH4 PE=2 SV=1	0	FALSE	3787.24	87	374	1144	85380	94	1937	223.1	5.76	296995	374	other biological processes	cytoskeleton;other cell component	cytoskeletal activity;nucleic acid binding activity;other molecular function	Pf00063, Pf01576, Pf02736	100144306	ENSSSCG00000062096; ENSSSCG00070001491	MYH4	Q9TV62; ssc:100144306			0	549	1.006	1.064	1.036	1.03	0.813809	0.950371	0.99888	0.965211	66.98	65.94	56.4	58.02	96.2	100.7	101	102.1	16.39	11.36	1.85	6.85
FALSE	High	Master Protein	A0A287B5G8	Nebulin OS=Sus scrofa OX=9823 GN=NEB PE=1 SV=2	0	FALSE	3776.02	81	697	1097	17730	162	6665	772.2	9.09	55231.4	697	cell organization and biogenesis;developmental processes	cytoskeleton	cytoskeletal activity	Pf00880, Pf14604		ENSSSCG00000016397	NEB	A0A287B5G8	Striated Muscle Contraction		1	675	0.975	0.994	0.848	1.178	0.874769	0.848181	0.183328	0.729268	58.96	70.66	71.03	64.41	102.6	117.8	91.2	88.4	25	44.46	26.82	42.17
FALSE	High	Master Protein	F1SS65	Myosin, heavy chain 1, skeletal muscle, adult OS=Sus scrofa OX=9823 GN=MYH1 PE=3 SV=5	0	FALSE	3503.45	85	347	1029	73818	33	1939	223.1	5.77	258451	347		cytoskeleton;other cell component	cytoskeletal activity;other molecular function	Pf00063, Pf01576, Pf02736		ENSSSCG00000054680	MYH1	F1SS65			0	102	0.965	1.326	0.989	1.282	0.894442	0.70554	0.928068	0.45402	87.86	76.96	66.64	78.1	93.7	94.9	118.8	92.6	71.38	12.21	29.42	31.4
FALSE	High	Master Protein	A0A287BN18	Nebulin OS=Sus scrofa OX=9823 GN=NEB PE=1 SV=3	0	FALSE	3195.59	81	578	932	15061	28	5549	642.5	9.13	46174.6	578		other cell component	cytoskeletal activity	Pf00880, Pf14604		ENSSSCG00000016397	NEB	A0A287BN18			0	32	1.017	0.985	0.788	1.272	0.780543	0.825326	0.0323067	0.476776	69.11	85.58	81.23	72.21	101.6	125.2	84.6	88.6	28.22	46.81	41.28	47.02
FALSE	High	Master Protein	F1SS64	Myosin-2 OS=Sus scrofa OX=9823 GN=MYH2 PE=3 SV=2	0	FALSE	2983.39	83	315	853	56192	55	1948	223.9	5.8	194384	315		cytoskeleton	cytoskeletal activity;other molecular function	Pf00063, Pf01576, Pf02736		ENSSSCG00000029441	MYH2	F1SS64			0	28	0.79	0.952	1.138	0.69	0.892803	0.748342	0.800026	0.264442	99.08	91.82	63.79	81.13	76.5	89.1	110.4	124	78.11	22.98	45.77	33.39
FALSE	High	Master Protein	P79293	Myosin-7 OS=Sus scrofa OX=9823 GN=MYH7 PE=1 SV=2	0	FALSE	2200.22	79	286	620	21063	80	1935	223.2	5.74	69595.1	286	cell organization and biogenesis;developmental processes;other biological processes	cytoskeleton;other cell component	cytoskeletal activity;other molecular function	Pf00063, Pf01576, Pf02736	396860	ENSSSCG00000053614; ENSSSCG00060067314; ENSSSCG00070000936	MYH7	P79293; Q9GKR1; ssc:396860			0	190	0.626	1.301	1.06	0.787	0.194087	0.759607	0.974182	0.688776	75.99	65.82	60.26	72.87	116.4	103.9	91.6	88.1	33.8	25.5	36.95	24.78
FALSE	High	Master Protein	A0A5G2QRY9	Myosin heavy chain 8 OS=Sus scrofa OX=9823 GN=MYH8 PE=3 SV=1	0	FALSE	2119.5	70	246	613	44390	30	1940	223.1	5.86	157200	246	other biological processes	cytoskeleton;other cell component	cytoskeletal activity;other molecular function	Pf00063, Pf01576, Pf02736		ENSSSCG00000018005	MYH8	A0A5G2QRY9			0	4	0.71	1.432	1.344	0.787	0.581079	0.502147	0.11289	0.686084	83.83	76.78	51.35	59.5	113.9	85.9	92.9	107.2	95.27	28.25	24.79	31.09
FALSE	High	Master Protein	A0A287B217	Plectin OS=Sus scrofa OX=9823 GN=PLEC PE=1 SV=3	0	FALSE	1874.34	75	431	519	6692	422	4499	510.6	5.85	20031	431	cell organization and biogenesis	cytoskeleton	cytoskeletal activity	Pf00307, Pf00681, Pf17902, Pf18373, Pf21019, Pf21020, Pf21097		ENSSSCG00000039094	PLEC	A0A287B217			0	10	0.948	1.119	1.093	0.981	0.922981	0.997092	0.938174	0.995548	49.69	53.71	51.87	49.18	98.5	92.6	103.1	105.7	19.75	11.25	22.52	22.73
FALSE	High	Master Protein	A0A286ZXE3	Myosin-6 OS=Sus scrofa OX=9823 GN=MYH6 PE=1 SV=2	0	FALSE	1581.04	61	216	439	17680	8	1965	226	5.85	58509	216		cytoskeleton	cytoskeletal activity;other molecular function	Pf00063, Pf01576, Pf02736		ENSSSCG00000002029	MYH6	A0A286ZXE3			0	0	1.078	1.044	0.841	1.308	0.593916	0.924127	0.822716	0.662578	80.42	60.34	35.18	43.57	393	1.7	3.7	1.5	131.68	219.61	142.5	197.23
FALSE	High	Master Protein	A0A287ARH5	Nebulin OS=Sus scrofa OX=9823 GN=NEB PE=1 SV=3	0	FALSE	1538.56	76	292	436	6910	1	2842	330.1	9.17	22130.8	292		other cell component	cytoskeletal activity	Pf00880, Pf14604		ENSSSCG00000016397	NEB	A0A287ARH5			0	0
FALSE	High	Master Protein	A0A287B9W0	Nebulin OS=Sus scrofa OX=9823 GN=NEB PE=1 SV=2	0	FALSE	1537.94	76	291	434	6866	3	2843	330.4	9.19	22010.4	291		other cell component	cytoskeletal activity	Pf00880, Pf14604		ENSSSCG00000016397	NEB	A0A287B9W0			0	0	1.077	0.973	0.803	1.494	0.620813	0.814525	0.178391	0.0871317	44.75	42.78	57.56	59.63	107	103.5	104.9	84.6	22.59	44.12	30.5	44.77
FALSE	High	Master Protein	A0A5G2QRW9	Filamin C OS=Sus scrofa OX=9823 GN=FLNC PE=1 SV=1	0	FALSE	1373.57	75	209	317	6231	4	2711	289.1	6.09	20497.9	209	cell organization and biogenesis	other cell component	cytoskeletal activity	Pf00307, Pf00630		ENSSSCG00000016578	FLNC	A0A5G2QRW9			0	252	0.902	1.198	1.042	1.07	0.967902	0.922636	0.999962	0.920689	49.03	55.93	56.74	49.72	104.1	104.9	96.3	94.7	23.56	29.45	7.25	26
FALSE	High	Master Protein	F1SMN5	Filamin C OS=Sus scrofa OX=9823 GN=FLNC PE=1 SV=1	0	FALSE	1362.78	74	206	314	6155	1	2720	290.2	5.96	20311.8	206	cell organization and biogenesis	plasma membrane;other membranes;cytosol;other cell component	cytoskeletal activity	Pf00307, Pf00630	100518997	ENSSSCG00000016578	FLNC	F1SMN5; ssc:100518997	Cell-extracellular matrix interactions		1	0	0.765	1.114	1.073	0.845	0.828622	0.996239	0.958425	0.855433	44.02	52.55	59.4	53.56	104.5	101.6	84.1	109.8	37.2	68.01	54.91	43.24
FALSE	High	Master Protein	A0A5G2QZ79	Obscurin, cytoskeletal calmodulin and titin-interacting RhoGEF OS=Sus scrofa OX=9823 GN=OBSCN PE=3 SV=1	0	FALSE	1133.72	48	226	277	3350	28	7182	779.1	6.02	10722	226		other cell component	enzyme regulator activity;kinase activity;other molecular function	Pf00041, Pf00612, Pf00621, Pf07679, Pf22697		ENSSSCG00000034569	OBSCN	A0A5G2QZ79			0	198	1.039	0.967	0.848	1.212	0.709709	0.78418	0.183139	0.654479	64.7	69.45	67.68	67.65	94.8	137.4	99.8	68	53.14	38.53	46.24	54.17
FALSE	High	Master Protein	A0A8W4FC20	Obscurin, cytoskeletal calmodulin and titin-interacting RhoGEF OS=Sus scrofa OX=9823 GN=OBSCN PE=1 SV=1	0	FALSE	1088.43	40	212	265	3022	48	6921	754.3	5.86	9659.42	212		plasma membrane;other membranes;other cell component	enzyme regulator activity;kinase activity;other molecular function	Pf00041, Pf00069, Pf00612, Pf00621, Pf07679, Pf22697		ENSSSCG00000034569	OBSCN	A0A8W4FC20			0	0	0.915	0.857	0.871	1.062	0.952975	0.387518	0.296429	0.929902	73.5	66.84	61.57	68.01	84.8	127.2	121.1	66.8	70.06	40.44	49.92	73.6
FALSE	High	Master Protein	P16960	Ryanodine receptor 1 OS=Sus scrofa OX=9823 GN=RYR1 PE=2 SV=2	0	FALSE	1041.58	45	187	283	2938	187	5035	565	5.29	8809.26	187	cell organization and biogenesis;transport;developmental processes;signal transduction;other biological processes	plasma membrane;other membranes;cytosol;cytoskeleton;ER/Golgi	transporter activity;other molecular function	Pf00520, Pf00622, Pf01365, Pf02026, Pf02815, Pf06459, Pf08454, Pf08709, Pf21119			RYR1	P16960			0	0	1.071	0.92	0.849	1.14	0.615432	0.637467	0.188302	0.821695	70.36	70.36	62.03	57.23	89.2	108.8	112.8	89.1	55.6	40.94	58.61	33.04
FALSE	High	Master Protein	A0A5G2RLY4	Actinin alpha 3 OS=Sus scrofa OX=9823 GN=ACTN3 PE=1 SV=1	0	FALSE	979.526	86	106	294	8250	2	796	91.2	5.2	26339.7	106			cytoskeletal activity;other molecular function	Pf00307, Pf00435, Pf08726		ENSSSCG00000038323	ACTN3	A0A5G2RLY4			0	17	0.932	1.213	1.043	1.002	0.932304	0.89973	0.999748	0.986134	71.35	74.25	65.18	63.31	104.3	99.4	98.2	98	10.83	19.57	11.56	11.43
FALSE	High	Master Protein	A0A287BRL9	Obscurin, cytoskeletal calmodulin and titin-interacting RhoGEF OS=Sus scrofa OX=9823 GN=OBSCN PE=3 SV=3	0	FALSE	966.248	44	194	234	2844	1	6876	745.5	6.13	9205.05	194		other cell component	enzyme regulator activity;kinase activity;other molecular function	Pf00041, Pf00612, Pf00621, Pf07679, Pf22697		ENSSSCG00000034569	OBSCN	A0A287BRL9			0	0	0.887	0.885	0.91	0.775	0.998916	0.76142	0.92243	0.777189	59.15	29.5	32.65	44.95	103.5	106.8	96.3	93.4	33.69	9.92	46.84	27.98
FALSE	High	Master Protein	F1RUT3	Actinin alpha 3 OS=Sus scrofa OX=9823 GN=ACTN3 PE=1 SV=1	0	FALSE	951.873	88	109	295	8100	10	847	96.7	5.36	25557.6	109			cytoskeletal activity;other molecular function	Pf00307, Pf00435, Pf08726		ENSSSCG00000038323	ACTN3	F1RUT3			0	178	1	1.11	1.077	1.014	0.827824	0.992458	0.955648	0.977993	68.75	63.58	49.66	54.72	106.4	92.7	103	97.8	22.67	4.56	4.36	4.12
FALSE	High	Master Protein	A0A4X1TS17	Glycogen debranching enzyme OS=Sus scrofa OX=9823 GN=AGL PE=1 SV=1	0	FALSE	941.162	84	129	254	5801	129	1501	170.9	6.86	17806.1	129	other metabolic processes	other cell component	other molecular function	Pf06202, Pf14699, Pf14701, Pf14702		ENSSSCG00000006872; ENSSSCG00005008181	AGL	A0A286ZMH7; A0A4X1TS17			0	0	1	0.981	1.065	0.922	0.826959	0.817755	0.972326	0.972603	55.49	53.82	45.27	45.98	100.8	104.9	91.7	102.5	23.02	9.93	14.36	6.07
FALSE	High	Master Protein	A0A5K1VE56	Myomesin 1 OS=Sus scrofa OX=9823 GN=MYOM1 PE=1 SV=1	0	FALSE	934.481	85	165	247	4368	165	1560	174.9	6.29	14678.3	165				Pf00041, Pf07679	100522496	ENSSSCG00000003693	MYOM1	A0A5K1VE56			0	0	0.981	1.017	1.069	0.939	0.860818	0.885903	0.961503	0.98365	48.29	48.93	45.1	42.46	96.7	101.3	99.5	102.5	5.89	8.8	15.53	3.32
FALSE	High	Master Protein	A0A287A887	Myomesin 2 OS=Sus scrofa OX=9823 GN=MYOM2 PE=1 SV=3	0	FALSE	933.679	86	152	246	5434	152	1476	166.2	6.19	16837.1	152	cell organization and biogenesis	cytoskeleton	other molecular function	Pf00041, Pf07679		ENSSSCG00000015747	MYOM2	A0A287A887			0	0	0.998	1.01	1.068	0.954	0.830109	0.86324	0.966377	0.992434	51.31	49.89	44.57	45.7	97.3	97.7	101	104.1	6.01	6.23	9.2	7.97
FALSE	High	Master Protein	F1SS66	Myosin heavy chain 13 OS=Sus scrofa OX=9823 GN=MYH13 PE=3 SV=5	0	FALSE	906.351	36	109	268	19761	10	1920	220.8	5.67	66757.9	109	stress response;other biological processes	cytoskeleton;other cell component	cytoskeletal activity;other molecular function	Pf00063, Pf01576, Pf02736		ENSSSCG00000024416	MYH13	F1SS66			0	0	0.938	1.036	1.062	1.007	0.930565	0.917173	0.973464	0.982772	47.57	59.47	66.39	63.94	115.2	93.5	107.6	83.7	21.41	26.85	19.99	23.24
FALSE	High	Master Protein	A0A5G2QYU9	Myosin heavy chain 3 OS=Sus scrofa OX=9823 GN=MYH3 PE=1 SV=2	0	FALSE	889.943	42	135	275	16380	16	1928	222.1	5.97	56826.6	135		cytoskeleton	cytoskeletal activity;other molecular function	Pf00063, Pf01576, Pf02736		ENSSSCG00000018007	MYH3	A0A5G2QYU9			0	0	1.175	1.129	0.977	1.251	0.271924	0.991357	0.938174	0.57017	65.52	37.05	33.68	56.74	111.7	94.6	114.9	78.8	24.32	30.88	47.39	28.35
FALSE	High	Master Protein	A0A5G2QB13	Myosin binding protein C2 OS=Sus scrofa OX=9823 GN=MYBPC2 PE=1 SV=1	0	FALSE	841.509	79	125	220	7024	7	1220	136.2	6.93	23435.1	125				Pf00041, Pf07679, Pf18362		ENSSSCG00000003218	MYBPC2	A0A5G2QB13			0	161	1.133	0.915	1.05	1.001	0.42166	0.625049	0.9954	0.9892	53.15	50.85	44.68	44.97	92.8	97	106	104.1	13.49	10.74	17.04	3.97
FALSE	High	Master Protein	F1RH20	Myosin binding protein C2 OS=Sus scrofa OX=9823 GN=MYBPC2 PE=1 SV=5	0	FALSE	826.544	79	122	217	6883	4	1192	133.1	6.86	22932.6	122				Pf00041, Pf07679, Pf18362		ENSSSCG00000003218	MYBPC2	F1RH20			0	0	1.404	0.951	1.214	0.957	0.0164643	0.743181	0.441215	0.995548	95.55	84.07	45.34	97.6	94.3	94.7	90	121	32.51	13.26	40.96	14.93
FALSE	High	Master Protein	F1RQQ8	Alpha-1,4 glucan phosphorylase OS=Sus scrofa OX=9823 GN=PYGM PE=1 SV=3	0	FALSE	798.45	80	102	218	11617	8	848	97.9	7.11	36090.6	102	other metabolic processes		other molecular function	Pf00343		ENSSSCG00000013022	PYGM	F1RQQ8			0	146	1.019	1.002	1.002	1.009	0.773679	0.855386	0.949274	0.981635	60.96	54.11	45.68	52.24	98.3	99.2	102.6	99.9	15.02	10.96	25.88	6.95
FALSE	High	Master Protein	F1RHL9	Actinin alpha 2 OS=Sus scrofa OX=9823 GN=ACTN2 PE=1 SV=1	0	FALSE	748.856	87	97	207	5105	7	894	103.7	5.45	16389.2	97			cytoskeletal activity;other molecular function	Pf00307, Pf00435, Pf08726, Pf13499	100157406	ENSSSCG00000010144	ACTN2	F1RHL9; ssc:100157406			0	101	0.726	1.214	1.016	0.866	0.659057	0.898084	0.964178	0.899097	63.48	59.31	45.43	50.85	108.5	98.7	94	98.8	37.97	16.11	14.56	16.56
FALSE	High	Master Protein	A0A287BIH3	Actinin alpha 2 OS=Sus scrofa OX=9823 GN=ACTN2 PE=1 SV=2	0	FALSE	692.461	84	91	189	4564	1	870	100.8	5.59	14756.5	91			cytoskeletal activity;other molecular function	Pf00307, Pf00435, Pf08726		ENSSSCG00000010144	ACTN2	A0A287BIH3			0	0	0.978	1.139	1.269	1.031	0.951382	0.991645	0.843855	0.98365	64.75	59.07	74.71	70.25	90.9	88.5	108.2	112.4	56.28	32.14	62.34	61.06
FALSE	High	Master Protein	A0A287APK5	Calcium-transporting ATPase OS=Sus scrofa OX=9823 GN=ATP2A1 PE=1 SV=3	0	FALSE	685.199	61	94	169	7285	73	1000	110	5.26	23074.3	94	transport	other membranes;cytosol;ER/Golgi	transporter activity;other molecular function	Pf00122, Pf00689, Pf00690, Pf00702, Pf13246		ENSSSCG00000007805	ATP2A1	A0A287APK5			0	34	0.973	1.104	0.996	1.086	0.875758	0.991645	0.938537	0.902829	58.59	58.06	46.49	48.54	94.9	107.6	103.6	93.8	15.5	13.67	12.13	4.63
FALSE	High	Master Protein	A0A5G2QU59	Alpha-1,4 glucan phosphorylase OS=Sus scrofa OX=9823 GN=PYGM PE=1 SV=2	0	FALSE	685.186	77	93	170	9969	2	775	89.5	8.41	31094.3	93	other metabolic processes		other molecular function	Pf00343		ENSSSCG00000013022	PYGM	A0A5G2QU59			0	0	0.993	1.185	1.072	0.959	0.841396	0.937841	0.958425	0.995548	47.84	43.87	30.18	36.59	101.3	90.9	99.1	108.7	35.85	18.15	14.11	21.42
FALSE	High	Master Protein	P68137	Actin, alpha skeletal muscle OS=Sus scrofa OX=9823 GN=ACTA1 PE=1 SV=1	0	FALSE	681.028	84	44	170	19692	5	377	42	5.39	70254.8	44	cell organization and biogenesis;other biological processes	cytoskeleton;other cell component	other molecular function	Pf00022	100154254	ENSSSCG00000010190; ENSSSCG00015047339; ENSSSCG00040044916; ENSSSCG00055024685; ENSSSCG00065076746	ACTA1	P02568; P68137; P99020; ssc:100154254	Striated Muscle Contraction		1	80	0.938	0.703	0.886	0.833	0.930565	0.0231107	0.395368	0.836009	97.9	85.35	59.92	81.11	88.2	111.6	89.4	110.8	49.05	15.27	46.59	24.22
FALSE	High	Master Protein	Q5GN48	Dystrophin OS=Sus scrofa OX=9823 GN=DMD PE=1 SV=1	0	FALSE	665.892	47	160	193	2068	28	3674	424.6	5.91	6382.57	160	cell-cell signaling;developmental processes;other biological processes	plasma membrane;other membranes;cytoskeleton;other cell component	cytoskeletal activity;other molecular function	Pf00307, Pf00397, Pf00435, Pf00569, Pf09068, Pf09069	497636		DMD	Q5GN48; ssc:497636			0	121	0.924	1.143	1.06	1.012	0.945478	0.976242	0.974182	0.980602	50.12	50.58	46.94	46.28	118.9	86.2	98.2	96.8	23.12	6.1	8.59	14.03
FALSE	High	Master Protein	A0A8D0YSZ7	Pyruvate kinase OS=Sus scrofa OX=9823 GN=PKM PE=1 SV=1	0	FALSE	652.677	71	78	154	13490	23	644	70.2	8.29	44632.5	78	other metabolic processes		kinase activity;other molecular function	Pf00224, Pf02887		ENSSSCG00000001930; ENSSSCG00005042664	PKM	A0A287A7R4; A0A8D0YSZ7			0	83	1.069	1.054	0.955	1.138	0.620813	0.937841	0.801888	0.822661	58.49	57.91	48.37	48.78	96.1	103	106.7	94.2	13.94	5.78	9.49	2.53
FALSE	High	Master Protein	A0A8D1IV52	Myosin binding protein C, slow type OS=Sus scrofa OX=9823 GN=MYBPC1 PE=1 SV=1	0	FALSE	633.132	79	103	174	2318	10	1233	137.5	6.07	7653.87	103			cytoskeletal activity	Pf00041, Pf07679, Pf18362		ENSSSCG00000000866; ENSSSCG00005042452	MYBPC1	A0A287B5J2; A0A8D1IV52	Striated Muscle Contraction		1	127	0.979	0.951	1.004	0.917	0.867277	0.741496	0.950838	0.965945	68.89	80.14	52.65	52.95	81	106.2	94.3	118.5	107.62	19.19	13.46	17.43
FALSE	High	Master Protein	A0A5G2QM90	Myosin binding protein C1 OS=Sus scrofa OX=9823 GN=MYBPC1 PE=1 SV=2	0	FALSE	582.844	78	94	161	2067	4	1147	127.9	6.99	6837.69	94				Pf00041, Pf07679		ENSSSCG00000000866	MYBPC1	A0A5G2QM90			0	0			0.599	1.732			9.39861e-05	0.00593252			24.86	6.44	76.1	121.1	128.6	74.2		23.92		6.81
FALSE	High	Master Protein	A0A8W4F8D3	Ig-like domain-containing protein OS=Sus scrofa OX=9823 PE=4 SV=1	0	FALSE	573.694	66	95	143	1677	95	1660	182	5.74	5907.09	95		other cell component		Pf07679							0	0	0.676	1.239	0.9	0.954	0.43181	0.86324	0.470722	0.992434	97.27	94.19	58.17	75.77	144.2	101.9	65.4	88.5	114.4	32.98	86.92	47.58
FALSE	High	Master Protein	B6VNT8	Actin, alpha cardiac muscle 1 OS=Sus scrofa OX=9823 GN=ACTC1 PE=1 SV=1	0	FALSE	533.489	84	42	125	16353	1	377	42	5.39	56970.8	42	cell organization and biogenesis;other biological processes	cytoskeleton;other cell component	cytoskeletal activity	Pf00022	100152267	ENSSSCG00000004803; ENSSSCG00005007581	ACTC1	A0A4X1UL06; B6VNT8; ssc:100152267			0	4	0.688	0.759	0.799	0.6	0.590855	0.144933	0.188302	0.0405885	73.76	58.37	61.47	50.19	76.3	121.1	79.4	123.2	62.28	18.09	39.56	24.79
FALSE	High	Master Protein	A0A286ZYS8	Cardiomyopathy associated 5 OS=Sus scrofa OX=9823 GN=CMYA5 PE=1 SV=2	0	FALSE	527.835	36	124	138	1469	123	4077	450.9	4.65	3964.12	124		plasma membrane;other membranes;cytosol;nucleus;other cell component		Pf00041, Pf00622		ENSSSCG00000026098	CMYA5	A0A286ZYS8			0	1	0.847	1.29	0.896	1.182	0.967046	0.7852	0.450967	0.725069	52.97	51.67	45.21	51.2	131.2	89	97.3	82.5	25.81	26.43	44.46	22.15
FALSE	High	Master Protein	A0A286ZHV7	Heparan sulfate proteoglycan 2 OS=Sus scrofa OX=9823 GN=HSPG2 PE=1 SV=2	0	FALSE	523.382	31	98	130	1292	98	4397	468.8	6.47	3958.1	98	developmental processes;other biological processes	extracellular matrix	other molecular function	Pf00008, Pf00052, Pf00053, Pf00054, Pf00057, Pf07679, Pf13927		ENSSSCG00000003514	HSPG2	A0A286ZHV7			0	0	0.841	1.179	0.995	1.019	0.959431	0.941862	0.938537	0.974274	46.1	46.19	42.15	45.16	116.5	91.9	96.7	94.8	15.98	10.08	13.56	14.35
FALSE	High	Master Protein	A0A8D0T470	Actin, aortic smooth muscle OS=Sus scrofa OX=9823 GN=ACTA2 PE=3 SV=1	0	FALSE	514.041	77	40	119	14048	1	386	43	5.49	50264.5	40		cytoskeleton;other cell component	other molecular function	Pf00022		ENSSSCG00000010447; ENSSSCG00005015016	ACTA2	A0A8D0T470; F6Q364			0	0	1.195	0.334	0.01	100	0.790163	0.00035711	1.89787e-16	1.81568e-16	112.49	130.11			57.8	173.2	69		135.12		47.58
FALSE	High	Master Protein	Q5XLD3	Creatine kinase M-type OS=Sus scrofa OX=9823 GN=CKM PE=2 SV=1	0	FALSE	502.231	92	55	136	11930	25	381	43	7.09	37756.3	55	other metabolic processes;stress response	non-structural extracellular	kinase activity;other molecular function	Pf00217, Pf02807	397264	ENSSSCG00005021466; ENSSSCG00015006617; ENSSSCG00025045630; ENSSSCG00030060031; ENSSSCG00035068926; ENSSSCG00040061159; ENSSSCG00045036676; ENSSSCG00055011557; ENSSSCG00060027142; ENSSSCG00065001659; ENSSSCG00070028309	CKM	Q45EW9; Q5XLD3; ssc:397264	Creatine metabolism		1	48	0.958	1.209	1.016	1.052	0.909976	0.905222	0.962195	0.941205	68.63	65.18	58.08	59.22	108.2	90.7	99.3	101.7	12.85	17.17	19.21	7.79
FALSE	High	Master Protein	P00355	Glyceraldehyde-3-phosphate dehydrogenase OS=Sus scrofa OX=9823 GN=GAPDH PE=1 SV=4	0	FALSE	499.084	95	48	139	12365	46	333	35.8	8.35	40435.7	48	cell organization and biogenesis;protein metabolism;other metabolic processes;stress response;other biological processes	cytosol;cytoskeleton;nucleus;other cell component	cytoskeletal activity;other molecular function	Pf00044, Pf02800	396823	ENSSSCG00000000694; ENSSSCG00005037806; ENSSSCG00015069184; ENSSSCG00035081064; ENSSSCG00040064450; ENSSSCG00045017499; ENSSSCG00055030580; ENSSSCG00060043031; ENSSSCG00065077443; ENSSSCG00070019692	GAPDH	O18816; P00355; P79299; P79317; Q29546; ssc:396823	Glycolysis; Gluconeogenesis		2	5	1.025	1.109	0.978	1.152	0.755168	0.99235	0.891928	0.806345	70.92	64.76	56.45	65.25	96.7	103.2	101.9	98.2	6.33	9.48	11.06	6.63
FALSE	High	Master Protein	A0A287B8F3	Fructose-bisphosphate aldolase OS=Sus scrofa OX=9823 GN=ALDOA PE=1 SV=1	0	FALSE	498.322	84	54	128	10602	5	416	45	8.09	38182.5	54	other metabolic processes	cytoskeleton	other molecular function	Pf00274		ENSSSCG00000032556; ENSSSCG00005028591	ALDOA	A0A287B6L0; A0A287B8F3; A0A4X1U0N5			0	77	1.104	1.029	1.02	1.116	0.514501	0.89973	0.972326	0.853685	50.85	53.7	48.35	48.7	97.2	100.2	109.3	93.3	4.53	5.67	10.32	3.9
FALSE	High	Master Protein	A0A286ZKJ2	ATP-dependent 6-phosphofructokinase OS=Sus scrofa OX=9823 GN=PFKM PE=1 SV=1	0	FALSE	493.022	74	62	128	3285	58	780	85.3	8.18	10667	62	other metabolic processes	other cell component	kinase activity;other molecular function	Pf00365		ENSSSCG00000021129	PFKM	A0A286ZKJ2			0	5	1.058	0.983	0.963	1.112	0.645847	0.822896	0.822716	0.86027	60.23	53.75	43.6	52.36	93.3	104.4	107.6	94.6	11.35	8.71	17.69	10.68
FALSE	High	Master Protein	P02540	Desmin OS=Sus scrofa OX=9823 GN=DES PE=1 SV=4	0	FALSE	486.456	94	79	145	2373	73	471	53.6	5.27	7778.4	79	cell organization and biogenesis;other biological processes	plasma membrane;other membranes;cytoskeleton;nucleus;other cell component		Pf00038, Pf04732	396725	ENSSSCG00000020785; ENSSSCG00015032038; ENSSSCG00025014279; ENSSSCG00030010480; ENSSSCG00035015748; ENSSSCG00040019479; ENSSSCG00045038283; ENSSSCG00050040989; ENSSSCG00055002623; ENSSSCG00060047403; ENSSSCG00065034406; ENSSSCG00070016194	DES	O62656; P02540; ssc:396725	Striated Muscle Contraction		1	8	0.825	1.169	1.178	0.83	0.93875	0.950482	0.618128	0.827987	66.25	67.41	58.22	54.7	105.4	100.5	86	108.1	23.86	23.59	16.48	14.35
FALSE	High	Master Protein	A0A5G2R7R6	Beta-enolase OS=Sus scrofa OX=9823 GN=ENO3 PE=1 SV=2	0	FALSE	475.934	76	64	124	10150	51	499	54.1	8.29	37158.2	64	other metabolic processes	plasma membrane;other membranes;cytosol	other molecular function	Pf00113, Pf03952		ENSSSCG00000017904	ENO3	A0A5G2R7R6	Glycolysis; Gluconeogenesis		2	20	1.07	1.1	1.063	1.134	0.6167	0.987181	0.973464	0.828465	61.56	57.25	49.18	51.95	99.8	89.1	108.2	102.9	16.75	13.64	13.1	6.39
FALSE	High	Master Protein	A0A286ZVG7	Collagen type VI alpha 3 chain OS=Sus scrofa OX=9823 GN=COL6A3 PE=1 SV=2	0	FALSE	472.99	39	104	127	1506	19	2901	316.5	6.42	4622.18	104	cell adhesion;signal transduction;other biological processes	non-structural extracellular;extracellular matrix;plasma membrane;other membranes;other cell component	enzyme regulator activity	Pf00014, Pf00092, Pf01391		ENSSSCG00000027331	COL6A3	A0A286ZVG7	Collagen degradation; Assembly of collagen fibrils and other multimeric structures; Integrin cell surface interactions; Collagen chain trimerization; Signaling by PDGF; ECM proteoglycans		7	89	0.709	1.422	0.629	1.371	0.595255	0.48095	1.46485e-06	0.25237	89.52	93.96	75.38	70.7	97.7	131.5	110	60.9	79.61	52.5	57.54	60.74
FALSE	High	Master Protein	P09571	Serotransferrin OS=Sus scrofa OX=9823 GN=TF PE=1 SV=2	0	FALSE	465.3	83	70	127	1548	60	696	76.9	7.14	5327.1	70	stress response;transport;other biological processes	non-structural extracellular;plasma membrane;other membranes;other cytoplasmic organelle	other molecular function	Pf00405			TF	P09571			0	11	0.85	1.375	1.26	0.932	0.975185	0.590578	0.24601	0.980602	68.31	64.02	54.49	58.87	109.8	79	97.9	113.4	45.24	23.05	25.78	25.78
FALSE	High	Master Protein	P08059	Glucose-6-phosphate isomerase OS=Sus scrofa OX=9823 GN=GPI PE=1 SV=3	0	FALSE	462.378	80	50	130	4008	50	558	63.1	7.99	13331.2	50	other metabolic processes;signal transduction	non-structural extracellular;cytosol	signal transduction activity or receptor binding;other molecular function	Pf00342	397602	ENSSSCG00000002873; ENSSSCG00025034806; ENSSSCG00035079108; ENSSSCG00040063535; ENSSSCG00045018132; ENSSSCG00050050209; ENSSSCG00055019026; ENSSSCG00060039122; ENSSSCG00065052281	GPI	P08059; Q29556; ssc:397602	Neutrophil degranulation; Glycolysis; Gluconeogenesis; TP53 Regulates Metabolic Genes		4	0	1.026	1.081	1.015	1.091	0.75212	0.970466	0.961848	0.898322	58.44	57.36	44.33	50.16	92.9	102.9	105.3	99	18.52	5.59	11.6	7.13
FALSE	High	Master Protein	A0A286ZI36	Pyruvate kinase OS=Sus scrofa OX=9823 GN=PKM PE=1 SV=2	0	FALSE	455.256	52	56	96	6045	1	657	71.4	7.65	23483.3	56	other metabolic processes;other biological processes	cytosol;ER/Golgi;nucleus;other cell component	nucleic acid binding activity;kinase activity;other molecular function	Pf00224		ENSSSCG00000001930	PKM	A0A286ZI36	Neutrophil degranulation; Glycolysis; Pyruvate metabolism; Regulation of pyruvate metabolism		4	0	1.389	0.745	0.683	1.172	0.0928839	0.171084	0.0421863	0.760458	83.59	89.38	81.83	84	121.9	113	88	77.2	53.98	71.84	64.93	61.79
FALSE	High	Master Protein	F1S814	Phosphoglucomutase-1 OS=Sus scrofa OX=9823 GN=PGM1 PE=1 SV=5	0	FALSE	448.467	86	59	117	4010	9	593	64.9	7.72	12133.6	59	other metabolic processes	other cell component	other molecular function	Pf02878, Pf02879, Pf02880		ENSSSCG00000003812	PGM1	F1S814			0	80	1.037	1.1	0.993	1.171	0.715781	0.987181	0.937801	0.756083	59.57	60.24	48.23	48.78	100.2	95.8	107.2	96.8	17.46	5.99	6.59	7.36
FALSE	High	Master Protein	I3LG08	Dystrophin OS=Sus scrofa OX=9823 GN=DMD PE=4 SV=5	0	FALSE	447.173	49	110	130	1376	2	2334	269.9	6.37	4175.56	110		plasma membrane;other membranes;cytoskeleton;other cell component	cytoskeletal activity;other molecular function	Pf00397, Pf00435, Pf00569, Pf09068, Pf09069		ENSSSCG00000028148	DMD	I3LG08	Striated Muscle Contraction		1	1	0.918	1.2	0.777	1.04	0.958304	0.946529	0.279298	0.954012	46.67	40.1	48.54	34.92	115.9	92.4	102.5	89.1	21.14	45.18	27.63	28.8
FALSE	High	Master Protein	A0A287BPF4	Collagen type VI alpha 3 chain OS=Sus scrofa OX=9823 GN=COL6A3 PE=1 SV=1	0	FALSE	443.693	49	93	115	1454	3	2060	223.7	7.3	4557.67	93	cell adhesion	non-structural extracellular;other cell component	enzyme regulator activity	Pf00014, Pf00041, Pf00092, Pf01391		ENSSSCG00000027331	COL6A3	A0A287BPF4			0	5	0.502	1.745	0.728	1.117	0.00464533	0.0670943	0.0818136	0.853685	88.33	97.09	111.59	109.52	139.3	107.1	82.3	71.4	67.35	56.41	83.41	88.27
FALSE	High	Master Protein	A0A287BL81	Collagen type VI alpha 3 chain OS=Sus scrofa OX=9823 GN=COL6A3 PE=1 SV=1	0	FALSE	439.537	55	91	113	1446	4	1742	188.8	6.83	4536.03	91				Pf00092, Pf01391		ENSSSCG00000027331	COL6A3	A0A287BL81			0	0	0.728	0.842	0.993	1.04	0.687031	0.470385	0.966377	0.956226	102.54	95.33	79.02	68.12	89.5	116	109.3	85.3	98.98	47.45	73.26	85.33
FALSE	High	Master Protein	A0A287A530	Phosphoglucomutase 1 OS=Sus scrofa OX=9823 GN=PGM1 PE=1 SV=3	0	FALSE	429.285	86	55	108	3829	5	583	64	5.85	11692.3	55	other metabolic processes	cytosol	other molecular function	Pf02878, Pf02879, Pf02880		ENSSSCG00000003812	PGM1	A0A287A530			0	0	0.997	1.051	1.02	0.951	0.867277	0.942446	0.990766	0.992434	44.31	49.99	43.59	35.83	20.1	124.5	115	140.5	93.98	65.33	42.76	8.68
FALSE	High	Master Protein	F1RPH0	Phosphoglycerate kinase OS=Sus scrofa OX=9823 GN=PGK1 PE=1 SV=3	0	FALSE	419.055	96	55	124	4428	45	417	44.5	7.9	14038.3	55	protein metabolism;other metabolic processes;stress response;other biological processes	non-structural extracellular;other membranes;cytosol	kinase activity;other molecular function	Pf00162		ENSSSCG00000012440	PGK1	F1RPH0	Glycolysis; Gluconeogenesis		2	14	1.058	1.117	1.089	1.083	0.646346	0.9994	0.942082	0.905744	45.08	47.37	42.52	43.04	99.3	91.8	108.9	99.9	14.39	7.07	13.16	8.26
FALSE	High	Master Protein	A0A286ZYX8	Fructose-bisphosphate aldolase OS=Sus scrofa OX=9823 GN=ALDOA PE=1 SV=3	0	FALSE	406.984	92	46	103	9569	2	337	36.4	8.84	34621.9	46	other metabolic processes	cytoskeleton	other molecular function	Pf00274		ENSSSCG00000032556	ALDOA	A0A286ZYX8			0	0	1.228	0.942	0.824	1.357	0.179617	0.706816	0.10279	0.278829	61.96	55.66	51.22	51.85	86.7	100.7	121.5	91.1	10.02	28.52	15.96	13.45
FALSE	High	Master Protein	A0A8W4FCU2	Myosin-9 OS=Sus scrofa OX=9823 GN=MYH9 PE=1 SV=1	0	FALSE	399.422	52	100	119	1349	79	1928	222.7	5.77	3863.82	100	cell adhesion;cell cycle OR cell proliferation;cell organization and biogenesis;protein metabolism;stress response;transport;developmental processes;other biological processes	plasma membrane;other membranes;cytosol;cytoskeleton;nucleus;other cell component	signal transduction activity or receptor binding;cytoskeletal activity;other molecular function	Pf00063, Pf01576, Pf02736		ENSSSCG00000000145	MYH9	A0A8W4FCU2	Regulation of actin dynamics for phagocytic cup formation; RHO GTPases activate PAKs		2	15	0.791	1.088	0.98	0.882	0.893947	0.974054	0.899524	0.922577	64.15	64.47	48.33	47.81	119.7	95.3	81.8	103.1	44.3	10.33	34.38	24.88
FALSE	High	Master Protein	F1SJC2	Protein phosphatase 1 regulatory subunit 3A OS=Sus scrofa OX=9823 GN=PPP1R3A PE=1 SV=3	0	FALSE	393.803	65	67	101	1233	67	1096	122.8	5.02	4105.12	67	other biological processes	other membranes;other cell component	other molecular function	Pf03370	100518588	ENSSSCG00000016640	PPP1R3A	F1SJC2; ssc:100518588			0	0	0.922	1.068	0.973	1.005	0.950306	0.950907	0.867097	0.98365	45.35	50.39	45.61	38.11	101.9	98.6	102.1	97.4	15.06	14.92	12.11	9.99
FALSE	High	Master Protein	A0A8D0VIH6	Myosin light chain 1/3, skeletal muscle isoform OS=Sus scrofa OX=9823 GN=MYL1 PE=1 SV=1	0	FALSE	383.474	90	35	107	7729	3	197	21.5	4.96	32559.7	35			other molecular function			ENSSSCG00000016157; ENSSSCG00005002696	MYL1	A0A8D0VIH6; F6Q9P4			0	66	0.782	1.227	0.973	0.939	0.871297	0.885903	0.870019	0.984518	63.19	65.81	57.39	62.81	114.7	103.9	83.6	97.8	11.48	14.6	24.73	15.17
FALSE	High	Master Protein	A0A287AN33	Tropomyosin beta chain OS=Sus scrofa OX=9823 GN=TPM2 PE=1 SV=2	0	FALSE	377.71	70	67	106	4333	10	359	40.3	4.93	12962.7	67		cytoskeleton	cytoskeletal activity	Pf00261		ENSSSCG00000005316	TPM2	A0A287AN33	Striated Muscle Contraction; Smooth Muscle Contraction		2	39	0.821	1.125	0.942	0.983	0.934403	0.992458	0.741314	0.995548	72.83	66.08	56.14	65.38	111.2	96.2	94.4	98.2	23.7	21.1	29.8	10.88
FALSE	High	Master Protein	P11607	Sarcoplasmic/endoplasmic reticulum calcium ATPase 2 OS=Sus scrofa OX=9823 GN=ATP2A2 PE=1 SV=1	0	FALSE	375.962	49	60	96	2671	39	1042	114.7	5.34	8250.82	60	cell organization and biogenesis;other metabolic processes;transport;signal transduction;other biological processes	other membranes;cytosol;ER/Golgi	transporter activity;other molecular function	Pf00122, Pf00689, Pf00690, Pf00702, Pf13246	396875	ENSSSCG00000034386; ENSSSCG00015006148; ENSSSCG00025015273; ENSSSCG00030045278; ENSSSCG00035032729; ENSSSCG00040004634; ENSSSCG00045017876; ENSSSCG00055017945; ENSSSCG00060078303; ENSSSCG00065008853; ENSSSCG00070014188	ATP2A2	P11606; P11607; P79426; P79427; ssc:396875	Reduction of cytosolic Ca++ levels; Ion homeostasis; Ion transport by P-type ATPases		3	0	0.722	1.34	1.111	0.928	0.645847	0.667243	0.888736	0.977505	64.23	59.24	51.6	55.54	121.3	92.7	95.3	90.7	40.77	24.39	37.51	21.67
FALSE	High	Master Protein	A0A8D0QDQ6	Myosin light chain 1/3, skeletal muscle isoform OS=Sus scrofa OX=9823 GN=MYL1 PE=1 SV=1	0	FALSE	373.366	87	33	105	7571	1	207	22.4	5.22	32149.4	33			other molecular function			ENSSSCG00000016157; ENSSSCG00005002696	MYL1	A0A286ZVM3; A0A8D0QDQ6			0	0	0.917	1.211	1.375	0.79	0.960034	0.941862	0.221471	0.717848	24.23	34.33	30.8	34.2	97.1	94	89.1	119.7	26.93	29.5	30.4	13.67
FALSE	High	Master Protein	A0A287A608	AHNAK nucleoprotein OS=Sus scrofa OX=9823 GN=AHNAK PE=1 SV=2	0	FALSE	373	66	87	100	1080	71	2177	235.6	5.92	3405.91	87	other biological processes	cytoskeleton;nucleus;other cell component				ENSSSCG00000033010	AHNAK	A0A287A608			0	17	0.917	1.134	1.007	1.015	0.952437	0.987181	0.953396	0.977505	58.39	59.63	51.17	48.5	94.4	103.3	97.9	104.4	32.22	25.3	7.91	16.85
FALSE	High	Master Protein	A0A8W4FL19	Tropomyosin alpha-1 chain OS=Sus scrofa OX=9823 GN=TPM1 PE=1 SV=1	0	FALSE	368.98	83	71	99	5441	8	309	35.4	4.78	14938.5	71		cytoskeleton	cytoskeletal activity	Pf00261		ENSSSCG00000004570	TPM1	A0A8W4FL19			0	74	0.843	1.177	1.034	0.872	0.962726	0.942908	0.994363	0.910733	63.28	67.4	58.18	55.17	115.7	93.7	89.9	100.7	15.71	20.62	23.82	8.88
FALSE	High	Master Protein	P00339	L-lactate dehydrogenase A chain OS=Sus scrofa OX=9823 GN=LDHA PE=1 SV=3	0	FALSE	367.108	96	46	95	6285	43	332	36.6	8.07	17435.3	46	other metabolic processes	mitochondrion;other cell component	other molecular function	Pf00056, Pf02866		ENSSSCG00000013366; ENSSSCG00005016454; ENSSSCG00070007248	LDHA	P00339	Pyruvate metabolism; Regulation of pyruvate metabolism		2	4	1.077	1.144	1.051	1.17	0.595897	0.974054	0.992724	0.757868	66.42	58.8	52.68	52.8	94.1	100.3	106.6	99	18.24	6.8	11.77	2.19
FALSE	High	Master Protein	A0A286ZXU2	Filamin A OS=Sus scrofa OX=9823 GN=FLNA PE=1 SV=3	0	FALSE	362.765	37	85	93	1036	69	2679	283.4	6.13	2981.13	85	cell organization and biogenesis	other cell component	cytoskeletal activity	Pf00307, Pf00630		ENSSSCG00000033299	FLNA	A0A286ZXU2			0	0	0.825	1.233	1.049	0.897	0.93875	0.869309	0.997564	0.942451	61.69	58.93	40.29	49.53	107.9	102.2	80.8	109.1	74.54	25.11	67.96	38.73
FALSE	High	Master Protein	P26234	Vinculin OS=Sus scrofa OX=9823 GN=VCL PE=1 SV=4	0	FALSE	359.588	66	75	107	1192	75	1135	123.9	5.81	3514.72	75	cell adhesion;cell organization and biogenesis;other biological processes	plasma membrane;other membranes;cytoskeleton;other cell component	cytoskeletal activity;other molecular function	Pf01044	396974	ENSSSCG00000010313; ENSSSCG00070003156	VCL	P26234; Q8WMK3; ssc:396974	Neutrophil degranulation; Platelet degranulation ; Smooth Muscle Contraction; Turbulent (oscillatory, disturbed) flow shear stress activates signaling by PIEZO1 and integrins in endothelial cells; High laminar flow shear stress activates signaling by PIEZO1 and PECAM1:CDH5:KDR in endothelial cells; MAP2K and MAPK activation		6	0	0.841	1.068	0.969	0.914	0.959431	0.953127	0.849718	0.963775	47.88	48.13	40.71	44.68	102.7	106.5	92.1	98.8	15.58	12.77	9.39	6.96
FALSE	High	Master Protein	A0A286ZXS0	Spectrin alpha, non-erythrocytic 1 OS=Sus scrofa OX=9823 GN=SPTAN1 PE=1 SV=1	0	FALSE	353.38	45	87	92	940	3	2390	274.5	5.34	2732.59	87	cell organization and biogenesis	plasma membrane;other membranes;cytoskeleton;other cell component	cytoskeletal activity;other molecular function	Pf00018, Pf00435, Pf08726, Pf13499		ENSSSCG00000005654	SPTAN1	A0A286ZXS0	Neutrophil degranulation; COPI-mediated anterograde transport; NCAM signaling for neurite out-growth; RAF/MAP kinase cascade; Caspase-mediated cleavage of cytoskeletal proteins; RHOV GTPase cycle; RHOU GTPase cycle		7	70	0.777	1.343	0.987	1.027	0.858712	0.664013	0.923907	0.965945	49.98	49.33	45.29	46.33	115.9	86.3	87.2	110.6	39.97	19.49	21.18	23.83
FALSE	High	Master Protein	F1RR78	Spectrin alpha, non-erythrocytic 1 OS=Sus scrofa OX=9823 GN=SPTAN1 PE=1 SV=4	0	FALSE	347.24	46	86	89	918	2	2321	266.6	5.29	2658.61	86	cell organization and biogenesis	cytoskeleton;other cell component	other molecular function	Pf00018, Pf00435, Pf08726, Pf13499		ENSSSCG00000005654	SPTAN1	F1RR78			0	0	0.97	0.806	0.794	0.977	0.951382	0.668318	0.662356	0.995548	39.27	12.6	11.78	32.12	95.4	118.3	92.5	93.9	14.1	2.56	51.33	13.15
FALSE	High	Master Protein	F1RPM0	Phosphorylase b kinase regulatory subunit OS=Sus scrofa OX=9823 GN=PHKA1 PE=1 SV=2	0	FALSE	339.047	61	63	87	1164	15	1227	137.2	6.27	3755.71	63	other metabolic processes	plasma membrane;other membranes;other cell component	other molecular function	Pf00723, Pf19292		ENSSSCG00000012411	PHKA1	F1RPM0	Glycogen breakdown (glycogenolysis)		1	57	1.127	0.849	0.943	1.018	0.440016	0.349853	0.744448	0.974274	51.73	58.28	54.35	40.7	93.7	106.1	104.7	95.5	18.89	29	20.89	4.46
FALSE	High	Master Protein	K7GLT8	ATP synthase subunit beta OS=Sus scrofa OX=9823 GN=ATP5F1B PE=1 SV=2	0	FALSE	336.82	65	30	76	1327	30	570	60.8	5.8	4771.63	30	other metabolic processes;transport	other membranes	transporter activity;other molecular function	Pf00006, Pf02874, Pf22919		ENSSSCG00000000405; ENSSSCG00005024326	ATP5F1B	A0A4X1W6Q6; K7GLT8	Formation of ATP by chemiosmotic coupling; Cristae formation; Mitochondrial protein import; Mitochondrial protein degradation		4	0	0.708	1.137	1.107	0.734	0.593092	0.9857	0.904816	0.450381	53.15	54.08	47.47	51.51	110.4	99.2	77.4	113	26.9	16.04	12.2	16.8
FALSE	High	Master Protein	A0A4X1VS57	Eukaryotic translation elongation factor 2 OS=Sus scrofa OX=9823 GN=EEF2 PE=1 SV=1	0	FALSE	333.675	65	60	93	1519	59	863	95.8	7.05	4599.32	60	protein metabolism;other metabolic processes;other biological processes	plasma membrane;other membranes;cytosol;translational apparatus;other cell component	translation activity;nucleic acid binding activity;other molecular function	Pf00009, Pf00679, Pf03144, Pf03764, Pf14492		ENSSSCG00000025675; ENSSSCG00005039114	EEF2	A0A4X1VS57; I3LII3	Neutrophil degranulation; Protein methylation; Synthesis of diphthamide-EEF2; Peptide chain elongation		4	1	0.9	1.187	1.001	1.057	0.97359	0.937324	0.948083	0.935644	45.35	44.67	41.47	42.03	108.6	97.7	98.9	94.8	10.11	6.81	4.88	5.08
FALSE	High	Master Protein	A0A287BCP0	Tropomyosin 1 OS=Sus scrofa OX=9823 GN=TPM1 PE=1 SV=3	0	FALSE	327.609	68	65	90	5059	2	351	40	4.75	13495.2	65		cytoskeleton	cytoskeletal activity	Pf00261		ENSSSCG00000004570	TPM1	A0A287BCP0			0	0	0.01	100			2.30539e-16	1.7412e-16							100
FALSE	High	Master Protein	A0A5G2R327	Fast skeletal myosin light chain 2 OS=Sus scrofa OX=9823 GN=MYL11 PE=1 SV=1	0	FALSE	324.123	78	34	97	9629	34	209	23.6	6.92	30751.9	34	other biological processes	other cell component	other molecular function	Pf13405		ENSSSCG00000007799	MYL11	A0A5G2R327			0	0	0.837	1.1	1.036	0.874	0.957572	0.987181	0.99888	0.911883	61.99	63.22	56.9	52.45	105.4	91.8	92.5	110.3	20.56	30.85	18.12	15.17
FALSE	High	Master Protein	A0A5G2QZY1	Dysferlin OS=Sus scrofa OX=9823 GN=DYSF PE=1 SV=2	0	FALSE	323.59	44	71	96	1057	71	2103	239.2	5.8	2938.18	71		plasma membrane;other membranes	other molecular function	Pf00168, Pf08150, Pf08151, Pf08165, Pf16165, Pf22901		ENSSSCG00000008312	DYSF	A0A5G2QZY1			0	0	1.064	1.026	1.092	0.995	0.634545	0.894818	0.938303	0.992434	48.23	43.88	39.67	45.58	92.5	96.1	102.1	109.3	12.87	13.28	20.09	12.11
FALSE	High	Master Protein	F1S9Q3	Heat shock cognate 71 kDa protein OS=Sus scrofa OX=9823 GN=HSPA8 PE=1 SV=3	0	FALSE	322.154	73	55	95	1543	47	655	71.8	5.59	5195.19	55	cell organization and biogenesis;protein metabolism;RNA metabolism OR transcription;other metabolic processes;transport	nucleus	other molecular function	Pf00012		ENSSSCG00000015140	HSPA8	F1S9Q3			0	10	0.813	1.303	0.976	1.098	0.928759	0.759607	0.88289	0.888115	46.14	41.84	42.17	42.42	112.7	99.2	99.4	88.7	12.33	7.72	7.27	5.38
FALSE	High	Master Protein	A0A287ASX9	AMP deaminase OS=Sus scrofa OX=9823 GN=AMPD1 PE=1 SV=1	0	FALSE	321.411	62	46	80	1552	1	743	86	7.15	5080.31	46	other metabolic processes		other molecular function	Pf19326	100101472	ENSSSCG00000006754	AMPD1	A0A287ASX9			0	0	0.609	1.547	0.01	100	0.400439	0.510741	1.89787e-16	1.81568e-16	0	0			133	86	81
FALSE	High	Master Protein	B5SYT7	AMP deaminase OS=Sus scrofa OX=9823 GN=AMPD1 PE=1 SV=1	0	FALSE	321.11	61	46	80	1565	1	747	86.4	7.17	5109.8	46	other metabolic processes		other molecular function	Pf19326		ENSSSCG00000006754	AMPD1	B5SYT7			0	65	0.937	1.056	0.966	1.023	0.930993	0.939588	0.835926	0.968522	52.96	53.24	47.43	46.79	90.3	112.1	101	96.6	24.67	15.76	9.06	8.53
FALSE	High	Master Protein	A0A286ZXD9	Microtubule-associated protein OS=Sus scrofa OX=9823 GN=MAP4 PE=1 SV=3	0	FALSE	315.888	43	72	81	910	56	2220	235.7	6.02	2755.68	72		plasma membrane;other membranes;cytosol;cytoskeleton	cytoskeletal activity	Pf00418		ENSSSCG00000029251	MAP4	A0A286ZXD9			0	14	0.818	1.319	0.924	1.108	0.932304	0.725364	0.635557	0.865554	57.08	55.08	43.85	45.38	132.1	93.5	85.4	89	25.58	11.87	42.43	5.61
FALSE	High	Master Protein	A0A286ZT13	Albumin OS=Sus scrofa OX=9823 GN=ALB PE=1 SV=2	0	FALSE	314.459	80	62	75	3010	51	608	69.8	6.46	8855.18	62		non-structural extracellular	other molecular function	Pf00273		ENSSSCG00000008948	ALB	A0A286ZT13			0	12	0.848	1.34	1.324	0.835	0.970558	0.668634	0.0913897	0.839462	74.76	81.75	73.2	68.05	109.7	86	86.6	117.7	37.19	45.24	38.52	29.13
FALSE	High	Master Protein	A0A8I8C3K7	Heat shock protein HSP 90-alpha OS=Sus scrofa OX=9823 GN=HSP90AA1 PE=3 SV=2	0	FALSE	309.021	52	53	80	1208	33	814	93.3	5.68	3698.53	53	cell organization and biogenesis;protein metabolism;DNA metabolism;other metabolic processes;stress response;transport;other biological processes	cytosol;mitochondrion;nucleus;other cell component	enzyme regulator activity;cytoskeletal activity;other molecular function	Pf00183, Pf13589		ENSSSCG00000002535	HSP90AA1	A0A8I8C3K7	Regulation of actin dynamics for phagocytic cup formation; Neutrophil degranulation; Downregulation of ERBB2 signaling; Estrogen-dependent gene expression; eNOS activation; VEGFR2 mediated vascular permeability; Extra-nuclear estrogen signaling; HSP90 chaperone cycle for steroid hormone receptors (SHR) in the presence of ligand; DDX58/IFIH1-mediated induction of interferon-alpha/beta; HSF1 activa…		28	26	0.824	1.375	0.984	1.161	0.937599	0.587613	0.920551	0.77868	55.57	52.66	43.07	45.18	106.1	95.1	103.4	95.4	30.53	9.64	14.86	11.26
FALSE	High	Master Protein	F1S5J3	Nebulin related anchoring protein OS=Sus scrofa OX=9823 GN=NRAP PE=4 SV=3	0	FALSE	307.624	52	88	92	788	84	1727	196.1	9.31	2152.64	88		cytoskeleton;other cell component	cytoskeletal activity;other molecular function	Pf00412, Pf00880		ENSSSCG00000010640	NRAP	A0A287AP18; F1S5J3			0	0	0.804	1.326	1.084	0.918	0.919314	0.704149	0.953396	0.965945	53.24	64.18	71.04	59.97	108.7	91.6	114	85.6	71.11	60.36	24.25	59.07
FALSE	High	Master Protein	B5KJG2	Phosphoglycerate mutase OS=Sus scrofa OX=9823 GN=PGAM2 PE=1 SV=1	0	FALSE	304.644	86	36	73	4417	25	253	28.7	8.72	12968.6	36	other metabolic processes;other biological processes		other molecular function	Pf00300	100188980	ENSSSCG00000016720	PGAM2	B5KJG2; ssc:100188980	Glycolysis; Gluconeogenesis		2	21	0.988	1.16	1.032	1.132	0.851991	0.965775	0.990878	0.834153	62.2	58.88	52.51	55.51	100.6	95.1	104.1	100.1	17.01	5.54	12.4	6.28
FALSE	High	Master Protein	I3LUI1	Immunoglobulin like and fibronectin type III domain containing 1 OS=Sus scrofa OX=9823 GN=IGFN1 PE=4 SV=3	0	FALSE	300.583	54	58	70	862	58	1253	136.9	8.25	2630.46	58				Pf00041, Pf07679, Pf18362		ENSSSCG00000036948	IGFN1	I3LUI1			0	0	0.852	1.267	0.921	1.191	0.977749	0.825326	0.612831	0.700767	79.16	76.43	51.29	68.68	123.4	92.6	104.7	79.4	58.36	20.36	33.03	44.27
FALSE	High	Master Protein	A0A287AA77	Actin, cytoplasmic 2 OS=Sus scrofa OX=9823 GN=ACTG1 PE=1 SV=1	0	FALSE	291.346	64	34	77	7104	12	381	42.3	5.39	19439.2	34	cell organization and biogenesis;stress response;developmental processes;other biological processes	non-structural extracellular;other membranes;cytoskeleton;other cell component	cytoskeletal activity;other molecular function	Pf00022		ENSSSCG00000028355	ACTG1	A0A287AA77	Regulation of actin dynamics for phagocytic cup formation; Platelet degranulation ; RHOF GTPase cycle; Clathrin-mediated endocytosis; RHO GTPases Activate Formins; Cell-extracellular matrix interactions; RHOBTB2 GTPase cycle; VEGFA-VEGFR2 Pathway; Adherens junctions interactions; RHO GTPases activate IQGAPs; EPHB-mediated forward signaling; MAP2K and MAPK activation; RHO GTPases Activate WASPs an…		15	0	0.712	1.176	0.899	1.091	0.605998	0.943855	0.467848	0.898322	81.96	84.15	63.55	74.19	104.7	112.1	97.9	85.3	52.12	21.2	45.64	29.78
FALSE	High	Master Protein	A0A8W4FBS4	Aconitate hydratase, mitochondrial OS=Sus scrofa OX=9823 GN=ACO2 PE=1 SV=1	0	FALSE	291.165	60	53	70	1146	3	780	85.4	7.71	3973.5	53	other metabolic processes	mitochondrion	other molecular function	Pf00330, Pf00694		ENSSSCG00000000064	ACO2	A0A8W4FBS4	Maturation of TCA enzymes and regulation of TCA cycle; Citric acid cycle (TCA cycle); Mitochondrial protein degradation		3	0	0.87	1.107	1.327	0.685	0.998916	0.991645	0.0866805	0.244709	59.49	48.74	34.6	51.58	98	87.7	89.1	125.2	27.47	17.39	26.39	13.77
FALSE	High	Master Protein	P16276	Aconitate hydratase, mitochondrial OS=Sus scrofa OX=9823 GN=ACO2 PE=1 SV=1	0	FALSE	290.55	59	54	70	1119	4	781	85.7	8.05	3769.97	54	other metabolic processes	cytosol;mitochondrion	other molecular function	Pf00330, Pf00694	396999		ACO2	P16276; ssc:396999			0	56	0.787	1.049	1.157	0.736	0.884117	0.934492	0.726491	0.462653	46.86	46.55	38.71	40.76	97.9	97.6	83.4	121.1	17	10.46	10.39	19.6
FALSE	High	Master Protein	A0A480I6I0	Collagen alpha-1(XIV) chain OS=Sus scrofa OX=9823 GN=COL14A1 PE=1 SV=1	0	FALSE	287.831	41	64	73	738	64	1796	193.5	5.36	2213.91	64	cell organization and biogenesis;developmental processes;other biological processes	non-structural extracellular;extracellular matrix;other cell component		Pf00041, Pf00092, Pf01391	100158059	ENSSSCG00000005997	COL14A1	A0A480I6I0	Assembly of collagen fibrils and other multimeric structures; Collagen chain trimerization		3	0	0.58	1.743	0.904	1.177	0.0570187	0.0331744	0.494634	0.73462	76.16	78.45	72.63	74.92	148.5	94.3	92.6	64.7	62.73	45.66	43.26	55.25
FALSE	High	Master Protein	F1SIH8	Transitional endoplasmic reticulum ATPase OS=Sus scrofa OX=9823 GN=VCP PE=1 SV=3	0	FALSE	287.196	70	60	78	865	60	820	90.9	5.62	2635.9	60	DNA metabolism;other metabolic processes;stress response	ER/Golgi;nucleus	other molecular function	Pf00004, Pf02359, Pf02933, Pf17862		ENSSSCG00000005300	VCP	F1SIH8			0	0	0.877	1.187	1.011	1.011	0.998916	0.937324	0.958425	0.980602	52.41	51.18	46.24	45.62	120.9	84.5	98	96.7	17.33	20.6	9.51	8.02
FALSE	High	Master Protein	P02543	Vimentin OS=Sus scrofa OX=9823 GN=VIM PE=1 SV=2	0	FALSE	287.159	83	57	84	1073	49	466	53.6	5.12	3134.38	57	cell organization and biogenesis;other biological processes	plasma membrane;other membranes;cytoskeleton;nucleus;other cell component	cytoskeletal activity	Pf00038, Pf04732	100522394	ENSSSCG00000011033; ENSSSCG00040040033; ENSSSCG00065018310; ENSSSCG00070015838	VIM	F1RWB8; F1RWC0; P02543; ssc:100522394	Caspase-mediated cleavage of cytoskeletal proteins; Striated Muscle Contraction; Aggrephagy; RHOBTB1 GTPase cycle		4	2	0.627	1.598	1.036	0.949	0.199354	0.132433	0.99888	0.992434	83.74	81.29	58.23	63.43	125.4	90.3	96.3	88	64.34	18.35	27.34	32.43
FALSE	High	Master Protein	A0A5G2QGK1	Tubulin beta chain OS=Sus scrofa OX=9823 GN=TUBB4B PE=1 SV=1	0	FALSE	286.213	74	31	70	1345	2	449	49.7	5.59	4855.21	31	cell organization and biogenesis;other biological processes	cytoskeleton;other cell component	cytoskeletal activity;other molecular function	Pf00091, Pf03953		ENSSSCG00000037046	TUBB4B	A0A5G2QGK1			0	49	0.816	1.415	1.034	1.146	0.930993	0.499775	0.995494	0.813321	49.73	55	48.77	41.98	115.2	101.3	98.4	85	17.31	19.27	9.95	12.47
FALSE	High	Master Protein	A0A287B9Z6	LIM domain binding 3 OS=Sus scrofa OX=9823 GN=LDB3 PE=1 SV=2	0	FALSE	284.042	97	31	96	1872	1	283	31	9.19	6063.42	31		cytoskeleton		Pf00595, Pf15936		ENSSSCG00000010359	LDB3	A0A287B9Z6			0	49	0.914	1.162	1.061	1.069	0.953476	0.963787	0.973464	0.920689	50.42	55.65	47.25	44.83	107.7	99.2	99.1	94	11.28	14.69	14.77	7.2
FALSE	High	Master Protein	Q3ZD69	Prelamin-A/C OS=Sus scrofa OX=9823 GN=LMNA PE=3 SV=1	0	FALSE	282.966	65	61	73	961	2	664	74.2	7.18	3140.16	61	cell cycle OR cell proliferation;cell organization and biogenesis;other metabolic processes;stress response;transport;other biological processes	cytoskeleton;nucleus;other cell component	cytoskeletal activity;other molecular function	Pf00038, Pf00932		ENSSSCG00035036372; ENSSSCG00040056293; ENSSSCG00045027944; ENSSSCG00065025889; ENSSSCG00070027651	LMNA	Q3ZD68; Q3ZD69			0	58	0.804	1.272	1.051	0.942	0.919314	0.817755	0.994321	0.989253	57.16	55.19	45.4	44.99	109.4	97.5	98.1	95	35.26	15.07	19.47	12.28
FALSE	High	Master Protein	A0A480NRZ3	Lamin A/C OS=Sus scrofa OX=9823 GN=LMNA PE=1 SV=1	0	FALSE	282.663	61	60	72	953	1	704	77.9	7.87	3110.99	60	cell cycle OR cell proliferation;cell organization and biogenesis;other metabolic processes;stress response;transport;developmental processes;other biological processes	other membranes;cytoskeleton;nucleus;other cell component	cytoskeletal activity;other molecular function	Pf00038, Pf00932		ENSSSCG00000006496	LMNA	A0A480NRZ3	Initiation of Nuclear Envelope (NE) Reformation; Depolymerization of the Nuclear Lamina; Breakdown of the nuclear lamina		4	0	0.311	5.377	1.179	1.42	1.01154e-05	8.64278e-11	0.928068	0.533104	115.29	123.12	123.16	105.36	233	43.3	72.5	51.1	50.38	121.15	111.24	6.06
FALSE	High	Master Protein	A0A480WPU1	phosphopyruvate hydratase OS=Sus scrofa OX=9823 GN=ENO1 PE=1 SV=1	0	FALSE	281.294	77	36	64	5748	3	434	47.3	6.87	21394.1	36	other metabolic processes;other biological processes	plasma membrane;other membranes;cytosol;nucleus;other cell component	nucleic acid binding activity;other molecular function	Pf00113, Pf03952		ENSSSCG00000022343; ENSSSCG00005014342	ENO1	A0A480WPU1; A0A8D0P5I0			0	29	0.906	1.049	1.036	0.913	0.963143	0.934169	0.998005	0.963775	52.83	51.23	49.14	48.82	114.9	94.4	95.1	95.6	25.4	19.91	4.63	26.03
FALSE	High	Master Protein	A0A287AFM4	Phosphorylase b kinase regulatory subunit OS=Sus scrofa OX=9823 GN=PHKA1 PE=1 SV=3	0	FALSE	278.812	61	49	71	879	1	1015	113.8	5.96	2895.25	49	other metabolic processes	plasma membrane;other membranes	other molecular function	Pf00723		ENSSSCG00000012411	PHKA1	A0A287AFM4			0	0	0.988	1.266	1.027	0.964	0.909976	0.901755	0.999453	0.998739	25.03	27.97	57.67	36.33	105.8	82.2	101.9	110.1	8.39	47.99	27.33	25.79
FALSE	High	Master Protein	A0A287B6S5	phosphopyruvate hydratase OS=Sus scrofa OX=9823 GN=ENO1 PE=1 SV=1	0	FALSE	275.773	77	33	61	5668	1	434	47.4	6.57	21202.5	33	other metabolic processes	cytosol	other molecular function	Pf00113, Pf03952		ENSSSCG00000022343	ENO1	A0A287B6S5			0	0	0.957	0.98	0.998	0.914	0.927293	0.850573	0.966377	0.954012	21.86	22.97	9.72	9.12	98.6	103.6	94.4	103.3	16.03	16.44	37.87	4.36
FALSE	High	Master Protein	A0A287AJY7	Myotilin OS=Sus scrofa OX=9823 GN=MYOT PE=4 SV=3	0	FALSE	274.917	84	40	86	970	9	499	55.6	9	3132.24	40	cell adhesion;cell organization and biogenesis;developmental processes	plasma membrane;other membranes;other cell component	other molecular function	Pf07679	100101550	ENSSSCG00000014324	MYOT	A0A287AJY7			0	44	0.853	1.111	0.988	0.97	0.977749	0.994921	0.92748	0.999655	58.36	64.16	56.33	47.71	92.4	105	96.2	106.5	50.41	32.81	17.82	18.07
FALSE	High	Master Protein	Q767L7	Tubulin beta chain OS=Sus scrofa OX=9823 GN=TUBB PE=1 SV=1	0	FALSE	274.382	74	30	69	1308	5	444	49.6	4.89	4689.83	30	cell cycle OR cell proliferation;cell organization and biogenesis	cytoskeleton;other cell component	cytoskeletal activity;other molecular function	Pf00091, Pf03953	733686	ENSSSCG00000001379; ENSSSCG00015022877; ENSSSCG00025077784; ENSSSCG00030060370; ENSSSCG00035060189; ENSSSCG00040067819; ENSSSCG00050020383; ENSSSCG00055030461; ENSSSCG00060047808; ENSSSCG00065051381; ENSSSCG00070024618	TUBB	Q767L7; ssc:733686	Neutrophil degranulation; Anchoring of the basal body to the plasma membrane; Recruitment of NuMA to mitotic centrosomes; Regulation of PLK1 Activity at G2/M Transition; Loss of Nlp from mitotic centrosomes; Recruitment of mitotic centrosome proteins and complexes; AURKA Activation by TPX2		8	2	0.796	1.396	0.991	1.055	0.909976	0.537429	0.933743	0.935644	48.57	56.52	51.53	41.32	106.8	101.8	94.7	96.7	27.3	31.47	30.01	19.92
FALSE	High	Master Protein	A0A8W4F9Q6	Tropomyosin 3 OS=Sus scrofa OX=9823 GN=TPM3 PE=1 SV=1	0	FALSE	270.587	91	59	73	2762	4	285	32.9	4.74	8011.11	59		cytoskeleton	cytoskeletal activity	Pf00261		ENSSSCG00000006556	TPM3	A0A8W4F9Q6			0	25	0.636	1.282	0.92	0.88	0.238763	0.796736	0.606806	0.920689	70.71	53.24	42.54	65.4	123.5	100.2	92.2	84.1	33.24	10.36	47.92	16.86
FALSE	High	Master Protein	K9IVI1	2-oxoglutarate dehydrogenase complex component E1 OS=Sus scrofa OX=9823 GN=OGDH PE=1 SV=1	0	FALSE	265.496	52	50	75	804	50	1023	115.6	6.9	2402.3	50		mitochondrion;nucleus	other molecular function	Pf00676, Pf02779, Pf16078, Pf16870		ENSSSCG00000016743	OGDH	K9IVI1			0	0	0.863	0.912	1.04	0.78	0.992346	0.608351	0.999453	0.66247	50	45.09	46.27	47.61	96.9	102.5	79.5	121.1	24.18	16.98	22.38	18.36
FALSE	High	Master Protein	A0A287ATM4	Myopalladin OS=Sus scrofa OX=9823 GN=MYPN PE=4 SV=1	0	FALSE	264.511	51	50	71	793	50	1274	139.6	6.57	2249.85	50	cell organization and biogenesis	cytosol;cytoskeleton;nucleus	cytoskeletal activity;other molecular function	Pf07679		ENSSSCG00000029311	MYPN	A0A287ATM4			0	0	0.936	1.184	0.989	1.087	0.930993	0.937841	0.928068	0.899097	43.67	45.15	44.6	37.85	105.3	103.3	99.9	91.5	10.81	21.99	11.11	8.96
FALSE	High	Master Protein	A0A286ZQ79	Adenylate kinase isoenzyme 1 OS=Sus scrofa OX=9823 GN=AK1 PE=1 SV=3	0	FALSE	262.819	83	35	63	2574	35	211	23.4	8.57	8225.03	35	other metabolic processes	cytosol;cytoskeleton;other cell component	kinase activity;other molecular function	Pf00406		ENSSSCG00000005627	AK1	A0A286ZQ79			0	0	1.092	1.024	1.03	1.046	0.5608	0.894818	0.985968	0.94622	54.47	54.8	49.94	48.82	100.5	100.3	101.7	97.5	23.22	13.22	8.69	7.62
FALSE	High	Master Protein	F1SEN8	LIM domain binding 3 OS=Sus scrofa OX=9823 GN=LDB3 PE=1 SV=5	0	FALSE	262.178	97	31	89	1819	1	288	31.5	9.19	5823.96	31		cytoskeleton		Pf00595, Pf15936		ENSSSCG00000010359	LDB3	F1SEN8			0	0
FALSE	High	Master Protein	F1S663	Laminin subunit gamma 1 OS=Sus scrofa OX=9823 GN=LAMC1 PE=1 SV=4	0	FALSE	261.187	41	54	67	675	54	1607	177.4	5.16	1940.02	54	cell adhesion;cell organization and biogenesis;other biological processes	non-structural extracellular;extracellular matrix	extracellular structural activity	Pf00052, Pf00053, Pf00055		ENSSSCG00000015555	LAMC1	A0A287A078; F1S663			0	0	0.811	1.098	0.986	0.933	0.925423	0.9857	0.92243	0.98139	49.96	54.98	47.27	46.28	104.9	92.6	97.5	105	41.07	13.39	12.68	17.94
FALSE	High	Master Protein	A0A287B1U8	[histone H3]-lysine(4) N-trimethyltransferase OS=Sus scrofa OX=9823 GN=SMYD1 PE=1 SV=2	0	FALSE	254.136	62	32	101	949	2	513	58.8	7.24	3202.83	32	cell organization and biogenesis;developmental processes;other biological processes	nucleus;other cell component	other molecular function	Pf00856, Pf01753		ENSSSCG00000008215	SMYD1	A0A287B1U8			0	50	0.965	1.198	1.13	0.997	0.894442	0.922636	0.814629	0.989253	44.07	51.66	46.99	43.52	105.1	93.1	102.5	99.3	15.57	15.18	18.04	12.05
FALSE	High	Master Protein	A0A286ZWH1	Bridging integrator 1 OS=Sus scrofa OX=9823 GN=BIN1 PE=1 SV=3	0	FALSE	253.38	64	32	78	1116	32	489	53.7	5.03	4256.7	32	other biological processes	other cell component		Pf03114, Pf14604		ENSSSCG00000015720	BIN1	A0A286ZWH1			0	0	1.028	1.082	1.081	1.055	0.743536	0.970466	0.951748	0.935644	42.85	49.2	43.27	43.11	90.8	101	104.6	103.6	13.46	19.87	13.96	10.42
FALSE	High	Master Protein	F1RK48	Sarcalumenin OS=Sus scrofa OX=9823 GN=SRL PE=1 SV=3	0	FALSE	252.436	48	42	62	1223	42	804	86.6	4.45	3903.49	42	transport;other biological processes	other membranes	other molecular function	Pf00350, Pf16880		ENSSSCG00000007949	SRL	F1RK48			0	0	0.883	1.154	1.01	1.012	0.993548	0.970574	0.958391	0.980602	52.32	54.8	46.79	46	110.1	93.7	97.7	98.6	16.49	10.1	9.21	9.74
FALSE	High	Master Protein	A0A287BBS4	ATP synthase subunit alpha OS=Sus scrofa OX=9823 GN=ATP5F1A PE=1 SV=2	0	FALSE	250.913	65	46	67	1494	46	555	60	8.91	4582.26	46	other metabolic processes;transport;other biological processes	plasma membrane;other membranes;nucleus	signal transduction activity or receptor binding;transporter activity;other molecular function	Pf00006, Pf00306, Pf02874		ENSSSCG00000004499	ATP5F1A	A0A287BBS4			0	0	0.77	1	1.172	0.675	0.841396	0.85341	0.644539	0.211742	53.39	45.17	38.7	45.53	97.3	111.1	69	122.6	19.65	11.11	25.38	11.41
FALSE	High	Master Protein	I3LIE7	Myosin-binding protein H OS=Sus scrofa OX=9823 GN=MYBPH PE=4 SV=2	0	FALSE	250.477	81	33	65	1255	33	511	55.3	6.09	3448.17	33	cell organization and biogenesis			Pf00041, Pf07679	613132	ENSSSCG00000030681	MYBPH	I3LIE7			0	0	0.908	1.061	1	0.96	0.960034	0.94399	0.947781	0.995548	70.7	63.18	40.31	39.6	105.8	104.3	90.5	99.4	51.93	17.18	10.66	7.19
FALSE	High	Master Protein	A0A4X1VYT0	Glycogen [starch] synthase OS=Sus scrofa OX=9823 GN=GYS1 PE=1 SV=1	0	FALSE	248.041	60	45	67	946	45	673	76.4	6.51	2939.94	45	other metabolic processes		other molecular function	Pf05693		ENSSSCG00000003154; ENSSSCG00005004729	GYS1	A0A4X1VYT0; A0A5G2QKR0			0	0	1.133	0.866	1.107	0.889	0.421423	0.430704	0.904324	0.932533	55.6	51.05	45.29	43.68	87.6	102.9	100	109.5	22.97	14.61	19.98	4.73
FALSE	High	Master Protein	A0A287BDN2	Spectrin beta chain OS=Sus scrofa OX=9823 GN=SPTBN1 PE=1 SV=2	0	FALSE	247.035	33	71	75	617	65	2365	274.4	5.58	1554.94	71	cell cycle OR cell proliferation;cell organization and biogenesis;transport;developmental processes;other biological processes	plasma membrane;other membranes;cytosol;cytoskeleton;nucleus;other cell component	cytoskeletal activity;other molecular function	Pf00307, Pf00435, Pf15410		ENSSSCG00000040786	SPTBN1	A0A286ZK87; A0A287BDN2	COPI-mediated anterograde transport; NCAM signaling for neurite out-growth; RAF/MAP kinase cascade; RHOV GTPase cycle; RHOU GTPase cycle		5	4	0.712	1.27	1.024	0.953	0.585735	0.828361	0.982881	0.992434	62.43	62.35	48.51	46.3	127.5	78.9	101.8	91.8	46.7	22.33	23.6	17.55
FALSE	High	Master Protein	A0A4X1WCQ0	Glycerol-3-phosphate dehydrogenase [NAD(+)] OS=Sus scrofa OX=9823 GN=GPD1 PE=1 SV=1	0	FALSE	247.01	89	34	65	1993	32	349	37.7	6.46	6180.3	34	other metabolic processes	other cell component	other molecular function	Pf01210, Pf07479	100153250	ENSSSCG00000000214; ENSSSCG00005007911	GPD1	A0A287BDV9; A0A4X1WCQ0; ssc:100153250			0	3	1.037	1.064	1.111	1.006	0.717713	0.950482	0.888736	0.98344	51.81	47.98	39.91	45.52	91.4	103.5	96.3	108.9	19.42	19.48	24.36	13.56
FALSE	High	Master Protein	A0A287BKL4	Myomesin 3 OS=Sus scrofa OX=9823 GN=MYOM3 PE=4 SV=2	0	FALSE	246.212	50	57	72	757	57	1438	161.9	5.94	2058.65	57		cytoskeleton	other molecular function	Pf00041, Pf07679		ENSSSCG00000036534	MYOM3	A0A287BKL4			0	0	0.588	1.433	1.149	0.849	0.0737811	0.448772	0.752169	0.865554	69.8	66.52	54.29	53.07	125.3	90.9	67.4	116.4	71.33	25.52	32.85	21.19
FALSE	High	Master Protein	A0A4X1VZ70	[histone H3]-lysine(4) N-trimethyltransferase OS=Sus scrofa OX=9823 GN=SMYD1 PE=1 SV=1	0	FALSE	245.274	67	31	100	918	1	476	55.1	6.93	3077.65	31	cell organization and biogenesis		other molecular function	Pf00856, Pf01753		ENSSSCG00000008215; ENSSSCG00005015298	SMYD1	A0A287ALA4; A0A4X1VZ70			0	0	0.676	1.959	0.731	1.571	0.739194	0.313365	0.580637	0.300284	51.84	64.89	96.71	97.79	144.8	80.5	108.1	66.6	27.26	52.43	46.78	95.19
FALSE	High	Master Protein	F1S0V3	Annexin OS=Sus scrofa OX=9823 GN=ANXA6 PE=1 SV=4	0	FALSE	244.266	69	51	66	957	2	672	75.6	5.67	2665.38	51	transport;signal transduction;other biological processes	plasma membrane;other membranes;mitochondrion;other cell component	other molecular function	Pf00191		ENSSSCG00000017089	ANXA6	F1S0V3			0	57	0.907	1.145	1.063	0.974	0.962726	0.974054	0.973345	0.998739	44.13	43.58	39.49	44.05	109.3	95.2	94.6	100.9	13.66	11.69	7.01	5.76
FALSE	High	Master Protein	A0A287AHL4	Tubulin beta chain OS=Sus scrofa OX=9823 GN=TUBB2A PE=1 SV=2	0	FALSE	244.035	68	27	62	1192	4	445	49.9	4.89	4275.81	27	cell organization and biogenesis;other biological processes	cytoskeleton;other cell component	cytoskeletal activity;other molecular function	Pf00091, Pf03953		ENSSSCG00000062050	TUBB2A	A0A287AHL4			0	0	0.649	1.548	0.811	1.202	0.303175	0.2299	0.230613	0.67785	52.27	67.45	54.13	32.98	113.8	111.7	104	70.4	50.34	31.2	36.83	26.26
FALSE	High	Master Protein	Q4PS85	Myozenin-1 OS=Sus scrofa OX=9823 GN=MYOZ1 PE=2 SV=1	0	FALSE	243.107	94	28	76	1394	28	298	31.6	8.24	3696.87	28	cell organization and biogenesis;stress response;other biological processes	cytoskeleton;nucleus;other cell component	enzyme regulator activity;cytoskeletal activity;other molecular function	Pf05556	574060	ENSSSCG00000010304; ENSSSCG00005014773; ENSSSCG00015078943; ENSSSCG00025033590; ENSSSCG00030074487; ENSSSCG00035072203; ENSSSCG00040004299; ENSSSCG00045011230; ENSSSCG00050040637; ENSSSCG00055026866; ENSSSCG00060073956; ENSSSCG00065005213; ENSSSCG00070005711	MYOZ1	Q1AG04; Q4PS85; ssc:574060			0	0	0.862	1.167	1.105	0.922	0.991056	0.953706	0.908108	0.972603	43.48	46.51	43.75	42.36	107.7	99	92.5	100.9	6.98	17.14	27.63	8.42
FALSE	High	Master Protein	F1SQ89	Cullin associated and neddylation dissociated 2 (putative) OS=Sus scrofa OX=9823 GN=CAND2 PE=1 SV=1	0	FALSE	242.351	47	55	64	817	53	1236	134.9	5.77	2336.57	55	cell organization and biogenesis;protein metabolism;other metabolic processes	cytosol;nucleus	other molecular function	Pf08623, Pf13513		ENSSSCG00000011582	CAND2	F1SQ89			0	4	1.001	1.218	0.993	1.231	0.82342	0.894818	0.938174	0.59766	48.83	53.75	52.41	46.75	121	98.4	102.1	78.6	22.13	31.97	8.09	20.69
FALSE	High	Master Protein	A1XQV4	Tropomyosin alpha-3 chain OS=Sus scrofa OX=9823 GN=TPM3 PE=2 SV=1	0	FALSE	241.759	81	52	66	2471	1	284	33	4.77	7171.96	52	cell organization and biogenesis;other biological processes	cytoskeleton;other cell component	cytoskeletal activity	Pf00261	100620599		TPM3	A1XQV4			0	0	1	0.906	1.128	0.806	0.86723	0.683764	0.910197	0.763316	28.9	29.41	26.61	30.52	84.7	105.6	93.6	116.1	23.59	24.78	24.68	7.11
FALSE	High	Master Protein	A0A8W4FIY7	Creatine kinase M-type OS=Sus scrofa OX=9823 GN=CKM PE=1 SV=1	0	FALSE	240.97	51	31	72	5115	1	376	42	8.19	16443	31	other metabolic processes		kinase activity;other molecular function	Pf00217, Pf02807		ENSSSCG00000036132	CKM	A0A8W4FIY7			0	0	1.21	0.692	0.638	1.275	0.476461	0.100678	0.0265732	0.641637	32.09	34.24	27.28	23.82	90.7	127.2	101.8	80.3	20.89	41.59	47.4	47.96
FALSE	High	Master Protein	A0A287A502	Laminin subunit alpha 2 OS=Sus scrofa OX=9823 GN=LAMA2 PE=1 SV=1	0	FALSE	240.446	34	61	66	724	61	1982	218.6	6.04	1959.67	61	other biological processes	non-structural extracellular;extracellular matrix	signal transduction activity or receptor binding	Pf00052, Pf00053, Pf00055, Pf06008		ENSSSCG00000033894	LAMA2	A0A287A502			0	0	0.955	1.024	1.098	0.946	0.91357	0.894818	0.927741	0.992045	47.59	46	39.81	46.14	104.4	100.4	92.3	103	26.71	8.33	21.38	14.74
FALSE	High	Master Protein	F1S156	Synaptopodin 2 OS=Sus scrofa OX=9823 GN=SYNPO2 PE=1 SV=4	0	FALSE	240.137	38	30	79	897	30	1090	116.6	8.19	2864.03	30		other cell component		Pf00595		ENSSSCG00000009111	SYNPO2	F1S156			0	0	0.885	1.245	1.108	1.01	0.992346	0.857246	0.899679	0.980602	47.95	46.14	42.61	40.49	105.5	99.2	96	99.3	35.03	16.9	13.86	6.24
FALSE	High	Master Protein	A0A5G2QKB5	Adenylosuccinate synthetase isozyme 1 OS=Sus scrofa OX=9823 GN=ADSS1 PE=3 SV=1	0	FALSE	239.812	72	36	64	902	3	440	48.1	8.27	3011.78	36	other metabolic processes	other cell component	other molecular function	Pf00709		ENSSSCG00000037334	ADSS1	A0A5G2QKB5			0	0	0.939	1.227	1.026	1.178	0.927184	0.894818	0.973464	0.731471	47.21	39.31	38.56	56.52	106.8	94.7	103	95.5	51.91	18.95	23.39	27.97
FALSE	High	Master Protein	A4Z6H0	Adenylosuccinate synthetase isozyme 1 OS=Sus scrofa OX=9823 GN=ADSS1 PE=2 SV=1	0	FALSE	239.254	71	37	63	999	4	457	50.1	8.51	3143.79	37	other metabolic processes	other cell component	other molecular function	Pf00709	100048943		ADSS1	A4Z6H0; ssc:100048943			0	46	0.981	1.164	1.054	1.089	0.860818	0.961866	0.988433	0.898322	53.17	49.24	45.29	47.13	98.5	88.2	118	95.4	11.13	12.47	29.87	9.09
FALSE	High	Master Protein	A0A480UV25	Tubulin beta chain OS=Sus scrofa OX=9823 GN=TUBB4A PE=1 SV=1	0	FALSE	237.584	65	25	60	1074	1	444	49.6	4.88	3816.23	25	cell organization and biogenesis;other biological processes	cytoskeleton;other cell component	cytoskeletal activity;other molecular function	Pf00091, Pf03953	100736584	ENSSSCG00000013545	TUBB4A	A0A480UV25; ssc:100736584			0	2	1.269	1.152	1.074	1.691	0.697577	0.991645	0.982377	0.22517	80.98	52.03	36.32	72.1	93.1	85.1	121.4	100.4	38.57	31.66	59.02	26.62
FALSE	High	Master Protein	A0A287BQU9	Uncharacterized protein OS=Sus scrofa OX=9823 PE=3 SV=3	0	FALSE	236.866	71	46	67	942	29	656	71.5	5.73	2877.17	46	protein metabolism;other metabolic processes;other biological processes	cytoskeleton;nucleus;other cell component	other molecular function	Pf00012					Neutrophil degranulation; Regulation of HSF1-mediated heat shock response; PKR-mediated signaling; HSP90 chaperone cycle for steroid hormone receptors (SHR) in the presence of ligand; Attenuation phase; AUF1 (hnRNP D0) binds and destabilizes mRNA; Mitochondrial unfolded protein response (UPRmt)		8	14	0.657	1.441	0.975	0.93	0.341072	0.428912	0.875039	0.980602	61.75	53.4	47.73	53.85	123.3	92	88.6	96.2	31.31	19.32	38.18	19.22
FALSE	High	Master Protein	F1RI39	Alpha-actinin-4 OS=Sus scrofa OX=9823 GN=ACTN4 PE=1 SV=3	0	FALSE	236.562	49	43	62	1385	19	933	107.2	5.39	4268.91	43	transport;signal transduction;other biological processes	cytoskeleton;nucleus;other cell component	cytoskeletal activity;nucleic acid binding activity;other molecular function	Pf00307, Pf00435, Pf08726, Pf13833	100517284	ENSSSCG00000002965	ACTN4	F1RI39; ssc:100517284	Platelet degranulation		1	4	0.809	1.242	1	1.007	0.922981	0.861647	0.957261	0.974274	55.62	54.34	42.46	46.89	113.5	83.4	111.6	91.5	43.63	17.47	38.52	26.55
FALSE	High	Master Protein	Q2HYU1	Creatine kinase S-type, mitochondrial OS=Sus scrofa OX=9823 GN=CKMT2 PE=1 SV=1	0	FALSE	235.997	71	38	60	1722	38	419	47.4	8.21	5409.4	38	other metabolic processes	other membranes;mitochondrion	kinase activity;other molecular function	Pf00217, Pf02807	733602	ENSSSCG00000014128; ENSSSCG00005013212	CKMT2	A0A8D1J9T6; Q2HYU1; ssc:733602			0	0	0.684	1.145	1.137	0.688	0.475815	0.974054	0.803191	0.260339	57.19	55.41	52.77	47.32	107.9	86.5	88	117.7	23.62	24.18	9.8	14.24
FALSE	High	Master Protein	A0A8W4F823	Annexin OS=Sus scrofa OX=9823 GN=ANXA6 PE=1 SV=1	0	FALSE	232.641	65	49	64	936	1	664	74.9	6.57	2557.53	49		other cell component	other molecular function	Pf00191		ENSSSCG00000017089	ANXA6	A0A8W4F823			0	0	0.662	1.303	0.915	0.942	0.365194	0.76917	0.770864	0.98365	30.63	41.37	52.81	42.91	129.2	90.8	78.3	101.7	19.77	51.24	27.04	30.92
FALSE	High	Master Protein	A0A287B272	Talin 2 OS=Sus scrofa OX=9823 GN=TLN2 PE=1 SV=1	0	FALSE	229.723	33	62	67	612	49	2542	271.4	5.53	1659.12	62	cell adhesion;cell organization and biogenesis	plasma membrane;other membranes;cytoskeleton;other cell component	signal transduction activity or receptor binding;cytoskeletal activity	Pf00373, Pf01608, Pf02174, Pf08913, Pf09141, Pf09379, Pf16511, Pf21692, Pf21865, Pf21896		ENSSSCG00000024088	TLN2	A0A287B272			0	9	0.895	1.211	1.06	0.981	0.977749	0.917288	0.978475	0.995548	49.77	44.37	40.41	41.03	107.4	102.8	95.7	94.1	43.63	14.38	15.01	12.64
FALSE	High	Master Protein	A0A287AMM6	MICOS complex subunit MIC60 OS=Sus scrofa OX=9823 GN=IMMT PE=1 SV=1	0	FALSE	229.395	64	51	66	700	3	746	82.6	6.61	2017.32	51		other membranes;mitochondrion		Pf09731		ENSSSCG00000024564; ENSSSCG00005020543	IMMT	A0A287AMM6; A0A4X1W781			0	51	0.773	0.991	1.063	0.725	0.851991	0.839141	0.972661	0.40667	56.2	54.29	48.67	50.42	28	156.8	20.4	194.9	133.38	79.12	26.39	71.28
FALSE	High	Master Protein	A0A287AGE8	Phosphorylase b kinase regulatory subunit OS=Sus scrofa OX=9823 GN=PHKB PE=1 SV=1	0	FALSE	227.715	51	57	72	979	57	1090	125.1	7.81	2657.88	57	other metabolic processes	plasma membrane;other membranes;other cell component	other molecular function	Pf00723, Pf19292		ENSSSCG00000002844	PHKB	A0A287AGE8	Glycogen breakdown (glycogenolysis)		1	0	1.123	0.799	0.865	1.013	0.446579	0.178114	0.261357	0.979631	49.16	53.83	50.12	43.95	90.5	127	91.3	91.2	17.95	28.96	23.24	11.47
FALSE	High	Master Protein	I3LCW1	Fatty acid synthase OS=Sus scrofa OX=9823 GN=FASN PE=1 SV=3	0	FALSE	227.567	32	62	68	282	62	2510	271.8	6.47	777.47	62	other metabolic processes;stress response;other biological processes	plasma membrane;other membranes;cytosol;ER/Golgi;other cell component	other molecular function	Pf00109, Pf00550, Pf00698, Pf00975, Pf02801, Pf08242, Pf08659, Pf13602, Pf16197, Pf21089, Pf21149		ENSSSCG00000029944	FASN	I3LCW1	Vitamin B5 (pantothenate) metabolism; Fatty acyl-CoA biosynthesis		2	0	0.6	2.069	0.947	1.3	0.0705153	0.00133813	0.857186	0.419902	87.12	78.45	60.78	55.36	125.6	107	108.9	58.6	127.02	19.79	51.93	74.69
FALSE	High	Master Protein	F1RH92	Myotilin OS=Sus scrofa OX=9823 GN=MYOT PE=4 SV=3	0	FALSE	225.999	46	33	69	801	2	620	69.4	8.15	2583.06	33				Pf07679		ENSSSCG00000014324	MYOT	F1RH92			0	0	0.649	1.315	0.953	0.901	0.240855	0.753563	0.857186	0.943662	79.91	73.74	76.33	48.8	124.9	99.3	79.5	96.2	43.03	24.28	37.95	38.41
FALSE	High	Master Protein	A0A4X1UE92	Spectrin beta chain OS=Sus scrofa OX=9823 GN=SPTB PE=1 SV=1	0	FALSE	225.176	32	62	66	559	58	2340	269.7	5.39	1472.25	62	cell organization and biogenesis	other membranes;cytosol;cytoskeleton;other cell component	cytoskeletal activity;other molecular function	Pf00307, Pf00435, Pf15410		ENSSSCG00000002277; ENSSSCG00005035246	SPTB	A0A287A113; A0A4X1UE92	COPI-mediated anterograde transport; NCAM signaling for neurite out-growth; RAF/MAP kinase cascade		3	0	0.996	0.963	1.03	1.01	0.828622	0.795021	0.983802	0.980602	53.45	54.39	48.46	46.34	78.8	113.6	97.4	110.2	16.29	27.24	23.36	26.44
FALSE	High	Master Protein	A0A287A2N6	MICOS complex subunit MIC60 OS=Sus scrofa OX=9823 GN=IMMT PE=1 SV=1	0	FALSE	223.238	64	50	65	671	2	680	75.5	6.96	1940.76	50		other membranes;mitochondrion		Pf09731		ENSSSCG00000024564; ENSSSCG00005020543	IMMT	A0A287A2N6; A0A4X1W006			0	0	100	0.01	1.398	0.824	2.30539e-16	1.7412e-16	0.409515	0.862327			34.62	21.98		84.5	97.4	118.1		32.16	20.74
FALSE	High	Master Protein	I3LSM7	MICOS complex subunit MIC60 OS=Sus scrofa OX=9823 GN=IMMT PE=1 SV=2	0	FALSE	221.731	62	49	65	669	1	715	79	6.89	1940.17	49		other membranes;mitochondrion		Pf09731		ENSSSCG00000024564	IMMT	I3LSM7			0	0
FALSE	High	Master Protein	F1RQI0	Collagen type XII alpha 1 chain OS=Sus scrofa OX=9823 GN=COL12A1 PE=1 SV=3	0	FALSE	220.48	27	60	65	170	60	3065	332.6	5.49	428.13	60	developmental processes	non-structural extracellular;extracellular matrix;other cell component		Pf00041, Pf00092, Pf01391		ENSSSCG00000004484	COL12A1	F1RQI0	Collagen degradation; Assembly of collagen fibrils and other multimeric structures; Collagen chain trimerization		4	0	0.612	3.034	1.155	1.675	0.142928	1.58739e-08	0.835336	0.0130823	103.38	106.9	71.7	76.88	190.7	7.2	154.3	47.9	90.6	110.91	44.77	94.74
FALSE	High	Master Protein	A0A287BAK1	Talin 1 OS=Sus scrofa OX=9823 GN=TLN1 PE=1 SV=2	0	FALSE	219.394	29	59	65	502	46	2548	270.1	6.11	1444.6	59	cell adhesion;cell organization and biogenesis;signal transduction	cytoskeleton;other cell component	signal transduction activity or receptor binding;cytoskeletal activity;other molecular function	Pf00373, Pf01608, Pf02174, Pf08913, Pf09141, Pf09379, Pf16511, Pf21692, Pf21865, Pf21896		ENSSSCG00000005317	TLN1	A0A287BAK1	Platelet degranulation ; Smooth Muscle Contraction; MAP2K and MAPK activation; p130Cas linkage to MAPK signaling for integrins; GRB2:SOS provides linkage to MAPK signaling for Integrins ; Integrin signaling; SEMA3A-Plexin repulsion signaling by inhibiting Integrin adhesion		7	0	0.783	1.243	1.027	0.922	0.875758	0.863749	0.999962	0.968522	62.29	49.06	39.54	47.71	124.5	98	64.3	113.1	49.18	23.85	68.01	37.75
FALSE	High	Master Protein	A0A287BB68	Myosin-11 OS=Sus scrofa OX=9823 GN=MYH11 PE=1 SV=2	0	FALSE	218.061	29	53	64	755	37	1971	227.1	5.47	2131.09	53		cytoskeleton	cytoskeletal activity;other molecular function	Pf00063, Pf01576, Pf02736		ENSSSCG00000000146	MYH11	A0A287BB68			0	3	0.815	1.265	1.109	0.824	0.919314	0.828206	0.890333	0.821695	72.18	70.86	50.41	57.25	113.1	84.4	100.2	102.3	99.43	24.06	60.16	33
FALSE	High	Master Protein	F1SN67	Fibrillin 1 OS=Sus scrofa OX=9823 GN=FBN1 PE=1 SV=3	0	FALSE	215.276	23	50	60	351	47	2871	312.2	4.93	866.94	50	cell adhesion;other metabolic processes;developmental processes;other biological processes	non-structural extracellular;extracellular matrix	signal transduction activity or receptor binding;extracellular structural activity;other molecular function	Pf00683, Pf07645, Pf12661, Pf12662, Pf12947, Pf14670, Pf18193, Pf21364		ENSSSCG00000004658	FBN1	F1SN67			0	2	0.475	1.992	1.028	1.039	0.000406089	0.00389088	0.995494	0.952208	88.65	95.16	53.36	44.36	140.3	88.3	94.3	77.1	101.54	25.75	53.23	53.9
FALSE	High	Master Protein	A0A5G2QNU4	Elongation factor 1-alpha OS=Sus scrofa OX=9823 GN=EEF1A2 PE=3 SV=1	0	FALSE	213.976	61	28	54	2788	16	497	53.6	8.81	7931	28	protein metabolism;other metabolic processes	nucleus	nucleic acid binding activity;other molecular function	Pf00009, Pf03144, Pf22594		ENSSSCG00000040401	EEF1A2	A0A5G2QNU4			0	12	0.965	1.147	1.098	1.015	0.894442	0.974054	0.928068	0.977441	57.63	54.02	39.8	43.9	105.8	95.2	99.5	99.4	24.49	4.08	14.26	6
FALSE	High	Master Protein	A0A287B0D1	Protein unc-45 homolog B OS=Sus scrofa OX=9823 GN=UNC45B PE=4 SV=3	0	FALSE	213.633	57	52	58	751	52	931	103.6	7.81	2098.23	52	protein metabolism;other metabolic processes;other biological processes	cytosol;cytoskeleton;other cell component	other molecular function	Pf11701		ENSSSCG00000017717	UNC45B	A0A287B0D1			0	0	0.885	1.364	1.104	1.144	0.992346	0.623337	0.916349	0.813321	49.4	49.89	40.54	40.06	127.2	81.3	91.9	99.6	25.61	15.19	29.12	12.46
FALSE	High	Master Protein	A0A286ZKC5	Heat shock protein HSP 90-beta OS=Sus scrofa OX=9823 GN=HSP90AB1 PE=1 SV=1	0	FALSE	213.429	47	46	58	784	24	825	94.5	5.35	2276.64	46	cell organization and biogenesis;protein metabolism;DNA metabolism;other metabolic processes;stress response;other biological processes	non-structural extracellular;plasma membrane;other membranes;cytosol;nucleus;other cell component	enzyme regulator activity;cytoskeletal activity;nucleic acid binding activity;other molecular function	Pf00183, Pf13589		ENSSSCG00000001701	HSP90AB1	A0A286ZKC5	Regulation of actin dynamics for phagocytic cup formation; Neutrophil degranulation; Estrogen-dependent gene expression; HSP90 chaperone cycle for steroid hormone receptors (SHR) in the presence of ligand; DDX58/IFIH1-mediated induction of interferon-alpha/beta; HSF1 activation; Attenuation phase; Sema3A PAK dependent Axon repulsion; The NLRP3 inflammasome; The role of GTSE1 in G2/M progression a…		14	2	0.833	1.298	0.94	1.129	0.952437	0.762101	0.732184	0.838145	62.04	54.38	40.58	44.68	125.3	90.2	102.2	82.2	37.42	13.14	17.37	14.16
FALSE	High	Master Protein	Q8MHY0	Myosin regulatory light chain 2, ventricular/cardiac muscle isoform OS=Sus scrofa OX=9823 GN=MYL2 PE=1 SV=1	0	FALSE	211.806	94	24	68	1520	20	166	18.9	4.93	5045.78	24	developmental processes;other biological processes	cytoskeleton;other cell component	cytoskeletal activity;other molecular function	Pf13499	396690	ENSSSCG00000039710; ENSSSCG00005016656	MYL2	A0A4X1U3M3; Q8MHY0; ssc:396690	Striated Muscle Contraction		1	8	0.512	1.44	1.003	0.694	0.00380909	0.434008	0.950838	0.278829	81.17	66.21	60.74	79.12	130.2	91.1	85.3	93.4	34.49	26.39	39.4	23.57
FALSE	High	Master Protein	A0A288CFT0	Triosephosphate isomerase OS=Sus scrofa OX=9823 GN=TPI1 PE=1 SV=1	0	FALSE	210.128	82	29	54	2947	29	285	30.5	7.71	9980.87	29	other metabolic processes	cytosol	other molecular function	Pf00121		ENSSSCG00000000685	TPI1	A0A288CFT0	Glycolysis; Gluconeogenesis		2	0	1.021	1.108	0.998	1.123	0.768042	0.991645	0.943501	0.847951	45.93	42.95	42.31	41.93	102.2	87	114.1	96.8	15.51	11.77	12.13	10.49
FALSE	High	Master Protein	A0A4X1UAF0	Ig-like domain-containing protein OS=Sus scrofa OX=9823 PE=4 SV=1	0	FALSE	209.244	71	31	53	673	31	563	61.8	6.54	2305.08	31				Pf07679							0	0	0.697	1.355	0.979	0.989	0.544955	0.638265	0.893949	0.992434	99.86	92.47	58.32	79.38	135.1	104.9	69.8	90.3	127.64	40.04	84.19	49.29
FALSE	High	Master Protein	A0A286ZV66	Ig-like domain-containing protein OS=Sus scrofa OX=9823 PE=4 SV=2	0	FALSE	208.2	70	39	56	627	39	550	60.2	7.72	2121.36	39				Pf07679							0	0	0.685	1.232	0.871	1.014	0.482081	0.871681	0.298482	0.977505	101.44	99.43	69.21	78.21	142.6	107.1	60.2	90.1	112.24	28.12	77.9	46.6
FALSE	High	Master Protein	F1RGY5	Nidogen 1 OS=Sus scrofa OX=9823 GN=NID1 PE=1 SV=4	0	FALSE	207.243	37	38	58	540	37	1309	142.8	5.38	1666.7	38	cell adhesion;cell organization and biogenesis;developmental processes;signal transduction;other biological processes	non-structural extracellular;extracellular matrix;plasma membrane;other membranes	other molecular function	Pf00058, Pf00086, Pf06119, Pf07474, Pf07645, Pf12662, Pf12947, Pf14670		ENSSSCG00000026819	NID1	F1RGY5	Laminin interactions; Degradation of the extracellular matrix		2	1	0.868	1.212	1.08	0.994	0.998916	0.900001	0.951748	0.992434	47.48	43.53	46.89	45.11	105.1	93.3	96.8	104.9	24.62	10.05	27.71	17.75
FALSE	High	Master Protein	Q29554	Trifunctional enzyme subunit alpha, mitochondrial OS=Sus scrofa OX=9823 GN=HADHA PE=2 SV=1	0	FALSE	205.634	56	37	52	695	37	763	83.1	9.2	2217.32	37	other metabolic processes	other membranes;mitochondrion	other molecular function	Pf00378, Pf00725, Pf02737	397012	ENSSSCG00000008571; ENSSSCG00055008692; ENSSSCG00070012038	HADHA	Q29554; ssc:397012	Acyl chain remodeling of CL; Beta oxidation of lauroyl-CoA to decanoyl-CoA-CoA; Beta oxidation of decanoyl-CoA to octanoyl-CoA-CoA; Beta oxidation of octanoyl-CoA to hexanoyl-CoA; Beta oxidation of hexanoyl-CoA to butanoyl-CoA; Beta oxidation of palmitoyl-CoA to myristoyl-CoA; Beta oxidation of myristoyl-CoA to lauroyl-CoA		7	0	0.855	0.985	1.053	0.84	0.981906	0.825326	0.988717	0.849583	47.73	48.73	45.68	49.14	89.7	109.1	88.7	112.5	30.68	14.35	31.56	18.33
FALSE	High	Master Protein	A0A287BM44	Long-chain-fatty-acid--CoA ligase OS=Sus scrofa OX=9823 GN=ACSL1 PE=1 SV=1	0	FALSE	204.973	56	44	57	819	44	746	83.2	7.37	2335.99	44	other metabolic processes	other membranes;mitochondrion;ER/Golgi	other molecular function	Pf00501		ENSSSCG00000015784	ACSL1	A0A287BM44			0	0	0.845	0.899	1.168	0.656	0.967032	0.555474	0.668545	0.150973	54.61	51.27	38.1	50.05	95.2	97.7	71.2	135.9	26.74	27.12	52.25	13.17
FALSE	High	Master Protein	A0A4X1STM2	proton-translocating NAD(P)(+) transhydrogenase OS=Sus scrofa OX=9823 GN=NNT PE=1 SV=1	0	FALSE	204.577	36	42	56	742	42	1113	116.8	8.07	2308.43	42	other metabolic processes;transport	other membranes;mitochondrion	transporter activity;other molecular function	Pf01262, Pf02233, Pf05222, Pf12769		ENSSSCG00000016877; ENSSSCG00005022139	NNT	A0A287AQG1; A0A4X1STM2			0	0	0.832	0.884	1.076	0.711	0.951382	0.506931	0.957644	0.35565	49.57	45.6	41.38	41.58	94.8	104.7	85	115.6	26.49	20.91	26.16	18.86
FALSE	High	Master Protein	A0A287BT51	Supervillin OS=Sus scrofa OX=9823 GN=SVIL PE=1 SV=2	0	FALSE	204.4	33	57	59	476	57	2229	248.4	7.17	1263.63	57	cell organization and biogenesis;other biological processes	plasma membrane;other membranes;cytosol;cytoskeleton;nucleus;other cell component	cytoskeletal activity;other molecular function	Pf00626, Pf02209		ENSSSCG00000011022	SVIL	A0A287BT51			0	0	0.834	1.178	0.888	1.092	0.952828	0.942687	0.404256	0.898322	54.04	60.96	44.08	42.55	106.3	104.5	100.8	88.4	11.14	21.68	31.61	9.3
FALSE	High	Master Protein	A0A8W4FKS4	Ig-like domain-containing protein OS=Sus scrofa OX=9823 PE=1 SV=1	0	FALSE	201.297	46	36	59	825	36	640	69.3	8.94	2640.23	36				Pf07679, Pf09042							0	0	0.918	1.044	1.084	0.932	0.951382	0.924127	0.948083	0.980602	74.8	67.37	47.46	52.38	96.5	103.4	95.5	104.5	76.14	16.53	32.03	33.24
FALSE	High	Master Protein	A0A5G2RBR3	NADH-ubiquinone oxidoreductase 75 kDa subunit, mitochondrial OS=Sus scrofa OX=9823 GN=NDUFS1 PE=1 SV=1	0	FALSE	199.993	60	40	51	589	40	749	82.2	6.23	1931.43	40	cell organization and biogenesis;other metabolic processes;transport;other biological processes	mitochondrion	transporter activity;other molecular function	Pf00384, Pf09326, Pf10588, Pf13510, Pf22117, Pf22151		ENSSSCG00000016127	NDUFS1	A0A5G2RBR3	Complex I biogenesis; Mitochondrial protein degradation		3	0	0.746	0.879	0.94	0.72	0.75975	0.486971	0.732352	0.390193	43.18	48.11	45.91	41.36	98.9	122.9	62.8	115.3	31.4	30.65	17.22	20.46
FALSE	High	Master Protein	A0A287BIN3	Calcium voltage-gated channel auxiliary subunit alpha2delta 1 OS=Sus scrofa OX=9823 GN=CACNA2D1 PE=1 SV=2	0	FALSE	199.688	36	37	47	610	37	1109	125.2	5.33	1967.32	37	cell-cell signaling;transport;other biological processes	plasma membrane;other membranes;cytosol;ER/Golgi;other cell component	transporter activity	Pf00092, Pf08399, Pf08473		ENSSSCG00000015402	CACNA2D1	A0A287BIN3			0	0	0.966	1.12	0.991	1.09	0.894402	0.996239	0.933743	0.898322	45.32	41.38	36.64	40.7	101.9	85.6	107.9	104.6	25.44	20.91	17.9	10.38
FALSE	High	Master Protein	F1RWJ6	Aminopeptidase OS=Sus scrofa OX=9823 GN=NPEPPS PE=1 SV=4	0	FALSE	198.211	49	45	50	690	45	944	106.1	5.78	2002.18	45	protein metabolism;stress response	other membranes;cytosol	other molecular function	Pf01433, Pf11838, Pf17900		ENSSSCG00000017513	NPEPPS	F1RWJ6	Antigen processing: Ubiquitination & Proteasome degradation		1	0	1.03	1.176	1.037	1.175	0.742105	0.943855	0.99888	0.741856	43.07	47.36	42.6	41	112.8	90.8	101.8	94.6	10.73	13.46	15.37	8.53
FALSE	High	Master Protein	I3LLY3	Alpha-actinin-1 OS=Sus scrofa OX=9823 GN=ACTN1 PE=1 SV=2	0	FALSE	197.463	36	37	47	1498	11	895	103	5.55	4968.37	37	cell adhesion;cell organization and biogenesis;other biological processes	plasma membrane;other membranes;cytoskeleton;other cell component	signal transduction activity or receptor binding;cytoskeletal activity;nucleic acid binding activity;other molecular function	Pf00307, Pf00435, Pf08726, Pf13833		ENSSSCG00000036702	ACTN1	I3LLY3	RHOD GTPase cycle; Platelet degranulation ; RHOF GTPase cycle; RHOBTB2 GTPase cycle; Regulation of cytoskeletal remodeling and cell spreading by IPP complex components		5	0	0.815	1.147	0.962	0.915	0.930565	0.974054	0.817094	0.965391	68.19	61.42	41.99	42.49	111.1	101.8	100.6	86.6	21.46	14.94	14.15	16.95
FALSE	High	Master Protein	A0A8D1CRG5	Calpain-3 OS=Sus scrofa OX=9823 GN=CAPN3 PE=3 SV=1	0	FALSE	196.422	59	42	53	610	42	830	95.3	6.21	1764.65	42	cell cycle OR cell proliferation;cell organization and biogenesis;protein metabolism;other metabolic processes;stress response;other biological processes	plasma membrane;other membranes;cytosol;nucleus;other cell component	enzyme regulator activity;cytoskeletal activity;other molecular function	Pf00648, Pf01067, Pf13833, Pf16648, Pf21875		ENSSSCG00000004728; ENSSSCG00005031302	CAPN3	A0A5G2R959; A0A8D1CRG5	Degradation of the extracellular matrix		1	0	1.066	0.999	1.214	0.892	0.627281	0.85341	0.439282	0.935644	41.89	47.5	48.4	43.09	96.2	93.5	95.2	115.1	22.53	7.49	10.88	9.48
FALSE	High	Master Protein	A0A8D1M3L0	Aspartate aminotransferase OS=Sus scrofa OX=9823 GN=GOT2 PE=1 SV=1	0	FALSE	194.92	75	34	61	947	34	442	49.2	9.01	2759.62	34	other metabolic processes;transport;other biological processes	plasma membrane;other membranes;mitochondrion	other molecular function	Pf00155		ENSSSCG00000032985; ENSSSCG00005023696	GOT2	A0A287BH33; A0A8D1M3L0	Aspartate and asparagine metabolism; Malate-aspartate shuttle; Glyoxylate metabolism and glycine degradation; Glutamate and glutamine metabolism		4	0	0.809	1.031	1.1	0.795	0.924423	0.901755	0.923631	0.717848	47.68	47.14	43.41	48.1	98.3	106.4	85.7	109.7	17.64	11.77	16.87	16.17
FALSE	High	Master Protein	Q75NH0	Troponin T, fast skeletal muscle OS=Sus scrofa OX=9823 GN=TNNT3 PE=1 SV=1	0	FALSE	194.731	65	27	46	2625	5	250	29.8	8.09	9315.1	27	other biological processes	cytoskeleton		Pf00992		ENSSSCG00000031903	TNNT3	Q75NH0			0	0	0.972	1.524	1.193	1.194	0.875915	0.2389	0.538008	0.694962	73.03	74.79	56.39	55.71	125.3	78.7	120	76.1	56.25	27.37	32.6	30.37
FALSE	High	Master Protein	A0A287AAI0	Troponin T, fast skeletal muscle OS=Sus scrofa OX=9823 GN=TNNT3 PE=1 SV=2	0	FALSE	193.321	64	27	43	2508	1	244	29	9.11	9186.34	27	other biological processes	cytoskeleton		Pf00992		ENSSSCG00000031903	TNNT3	A0A287AAI0			0	0	0.675	1.13	0.971	0.698	0.44604	0.989425	0.938174	0.270244	57.33	46.87	34.11	43.73	127	96.1	84.1	92.7	85.63	17.02	21.96	42.11
FALSE	High	Master Protein	A0A287BIL8	78 kDa glucose-regulated protein OS=Sus scrofa OX=9823 GN=HSPA5 PE=1 SV=2	0	FALSE	193.095	49	37	48	667	35	657	73	5.36	2216.31	37	protein metabolism;other metabolic processes;stress response;transport;developmental processes;signal transduction;other biological processes	plasma membrane;other membranes;cytosol;mitochondrion;ER/Golgi;nucleus;other cell component	translation activity;other molecular function	Pf00012		ENSSSCG00000005601	HSPA5	A0A287BIL8	Regulation of HSF1-mediated heat shock response; Antigen Presentation: Folding, assembly and peptide loading of class I MHC		2	0	0.828	1.212	0.969	1.069	0.948754	0.89973	0.847346	0.920689	48.77	49.43	43.67	45.66	107.4	101.9	92.5	98.2	22.85	15.9	6	16.7
FALSE	High	Master Protein	F1RUY9	Carnosine synthase 1 OS=Sus scrofa OX=9823 GN=CARNS1 PE=1 SV=2	0	FALSE	190.987	49	40	52	694	40	951	101.4	5.66	2216.87	40	other metabolic processes		other molecular function	Pf13535, Pf18130		ENSSSCG00000012911	CARNS1	A0A287BAM8; F1RUY9	Histidine catabolism		1	0	1.604	0.723	1.153	1.039	0.000565238	0.0393902	0.741314	0.952896	63.94	57.38	39.92	48.53	75.7	94.7	118.4	111.1	27.24	9.2	32.43	14.15
FALSE	High	Master Protein	A0A5G2QM05	Ig-like domain-containing protein OS=Sus scrofa OX=9823 PE=4 SV=1	0	FALSE	189.715	71	39	50	695	39	545	60	6.58	2166.42	39				Pf07679							0	0	0.693	1.187	0.849	1.004	0.519592	0.937324	0.188089	0.98365	94.13	89.71	55.85	68.06	138.5	108.7	66	86.8	112.22	38.29	88.5	45.45
FALSE	High	Master Protein	A0A480QW05	Tripartite motif-containing protein 72 OS=Sus scrofa OX=9823 GN=TRIM72 PE=1 SV=1	0	FALSE	189.625	65	34	47	794	34	478	52.8	6.54	2484.66	34	cell organization and biogenesis;protein metabolism;other metabolic processes;stress response;transport;other biological processes	plasma membrane;other membranes;other cell component	other molecular function	Pf00622, Pf00643, Pf13765, Pf15227		ENSSSCG00000007757	TRIM72	A0A480QW05			0	0	0.88	1.179	1.142	0.923	0.998916	0.941862	0.780229	0.972717	57.07	58.2	51.43	57.42	108.8	95.5	94.8	100.8	17.28	8.68	14.01	18.65
FALSE	High	Master Protein	A0A5G2R9Y3	CBM20 domain-containing protein OS=Sus scrofa OX=9823 GN=STBD1 PE=1 SV=1	0	FALSE	189.359	51	29	44	661	29	508	53.5	9.48	2298.82	29	cell organization and biogenesis;RNA metabolism OR transcription;other metabolic processes	other membranes;other cell component	other molecular function	Pf00686	100522745	ENSSSCG00000008981	STBD1	A0A5G2R9Y3; ssc:100522745			0	0	1.012	0.919	0.996	0.962	0.794805	0.632122	0.938537	0.996646	48.91	53.28	42.18	43.05	97.4	97.3	99.6	105.6	26.35	16.87	18.9	22.22
FALSE	High	Master Protein	A0A287ABZ9	Alpha kinase 3 OS=Sus scrofa OX=9823 GN=ALPK3 PE=3 SV=3	0	FALSE	187.472	39	50	59	525	50	1679	178.7	6.52	1224.66	50	developmental processes	nucleus	kinase activity;other molecular function	Pf02816, Pf07679		ENSSSCG00000041322	ALPK3	A0A287ABZ9; A0A480EDG3			0	0	1.046	1.174	1.03	1.186	0.682883	0.950482	0.988698	0.716807	48.6	51.37	49.44	51.35	118.6	68.7	112.6	100	19.44	31.91	25.46	22.45
FALSE	High	Master Protein	P00503	Aspartate aminotransferase, cytoplasmic OS=Sus scrofa OX=9823 GN=GOT1 PE=1 SV=3	0	FALSE	186.215	77	37	50	782	37	413	46.4	7.2	2589.25	37	other metabolic processes;signal transduction;other biological processes	cytosol	other molecular function	Pf00155	396967	ENSSSCG00000010537; ENSSSCG00005025160; ENSSSCG00015072790; ENSSSCG00025076609; ENSSSCG00035061591; ENSSSCG00040065637; ENSSSCG00045021280; ENSSSCG00050052766; ENSSSCG00055001970; ENSSSCG00060043652; ENSSSCG00065071886; ENSSSCG00070014407	GOT1	P00503; ssc:396967	Aspartate and asparagine metabolism; Malate-aspartate shuttle		2	0	0.796	0.966	0.983	0.78	0.909976	0.778413	0.916176	0.662578	51.34	48.1	43.07	47.46	95.4	116.4	87.6	100.6	26.48	21.25	19.59	14.65
FALSE	High	Master Protein	A0A8W4FPY6	AHNAK nucleoprotein OS=Sus scrofa OX=9823 PE=1 SV=1	0	FALSE	185.855	73	37	47	664	10	1179	127.2	5.72	1996.93	37		nucleus									0	10	0.884	1.13	1.008	0.997	0.992836	0.991645	0.958425	0.989253	62.94	57.47	54.22	54.46	114.7	80.7	111.6	93.1	32.56	20.78	18.13	16.34
FALSE	High	Master Protein	A0A287B9W3	Dynein cytoplasmic 1 heavy chain 1 OS=Sus scrofa OX=9823 GN=DYNC1H1 PE=1 SV=3	0	FALSE	185.31	14	59	62	230	59	4647	531.6	6.44	519.3	59	cell cycle OR cell proliferation;cell organization and biogenesis;other biological processes	cytoskeleton;other cell component	cytoskeletal activity;other molecular function	Pf03028, Pf08385, Pf08393, Pf12774, Pf12775, Pf12777, Pf12780, Pf12781, Pf17852, Pf18198, Pf18199, Pf22597		ENSSSCG00000040738	DYNC1H1	A0A287B9W3			0	0	0.813	1.142	0.794	1.074	0.9506	0.978683	0.263431	0.922577	95.69	95.45	55.52	75.49	78.3	182.6	72.6	66.5	131.56	63.06	104.55	56.96
FALSE	High	Master Protein	A0A287A558	Ubiquinol-cytochrome c reductase core protein 1 OS=Sus scrofa OX=9823 GN=UQCRC1 PE=1 SV=2	0	FALSE	184.735	56	27	46	718	26	526	57.7	6.09	2459.62	27			other molecular function	Pf00675, Pf05193		ENSSSCG00000011356	UQCRC1	A0A287A558			0	1	0.784	0.979	1.066	0.706	0.874384	0.810213	0.967694	0.33288	48.56	46.4	38.37	44.36	103.4	101.3	81.6	113.7	17.76	12.3	11.19	17.89
FALSE	High	Master Protein	I3LTB8	Complement C3 OS=Sus scrofa OX=9823 GN=C3 PE=1 SV=2	0	FALSE	184.263	35	52	58	441	52	1645	185.2	6.43	1151.01	52	stress response;other biological processes	non-structural extracellular	enzyme regulator activity	Pf00207, Pf01759, Pf01821, Pf01835, Pf07677, Pf07678, Pf07703, Pf17789, Pf17790, Pf17791, Pf21308, Pf21406		ENSSSCG00000013551	C3	I3LTB8			0	0	0.981	1.278	1.099	1.08	0.860818	0.810573	0.938537	0.910733	73.78	74.16	65.8	62.75	98.6	89.2	134.3	77.8	84.73	24.13	16.91	71.07
FALSE	High	Master Protein	A0A4X1VDY5	60 kDa heat shock protein, mitochondrial OS=Sus scrofa OX=9823 GN=HSPD1 PE=1 SV=1	0	FALSE	183.83	68	34	47	536	7	468	50.2	7.78	1872.05	34	protein metabolism;other metabolic processes	cytosol	other molecular function	Pf00118		ENSSSCG00000016077; ENSSSCG00005007076	HSPD1	A0A287ATN8; A0A4X1VDY5			0	27	0.719	1.273	1.047	0.887	0.634545	0.816132	0.99888	0.930419	53.83	43.06	44.7	53.45	115.6	94.1	89.7	100.6	17.42	17.69	18.32	19.73
FALSE	High	Master Protein	A0A287AAL6	Four and a half LIM domains 1 OS=Sus scrofa OX=9823 GN=FHL1 PE=1 SV=1	0	FALSE	181.301	58	38	52	1155	11	407	45.5	8.7	3342.86	38	other biological processes		other molecular function	Pf00412		ENSSSCG00000012699	FHL1	A0A287AAL6			0	29	0.743	1.078	0.965	0.859	0.745156	0.970466	0.833695	0.889002	67.07	76.53	69.14	66.96	98	104.2	87.4	110.4	85.86	39.46	14.66	32.47
FALSE	High	Master Protein	A0A5G2R655	Tubulin alpha-4A chain OS=Sus scrofa OX=9823 GN=TUBA4A PE=1 SV=1	0	FALSE	180.222	44	27	50	710	8	618	67.9	6.49	2484.16	27	cell cycle OR cell proliferation;cell organization and biogenesis	cytoskeleton;other cell component	cytoskeletal activity;other molecular function	Pf00091, Pf03953		ENSSSCG00000016216	TUBA4A	A0A5G2R655	COPI-mediated anterograde transport; MHC class II antigen presentation; COPI-dependent Golgi-to-ER retrograde traffic; Kinesins; Separation of Sister Chromatids; Resolution of Sister Chromatid Cohesion; RHO GTPases Activate Formins; EML4 and NUDC in mitotic spindle formation; PKR-mediated signaling; HSP90 chaperone cycle for steroid hormone receptors (SHR) in the presence of ligand; The role of G…		28	29	0.805	1.406	0.985	1.181	0.921291	0.518767	0.922325	0.725616	51.89	50.47	45.34	45.25	121.7	93.5	97.9	86.9	19.29	14.51	12.68	8.85
FALSE	High	Master Protein	A0A286ZQW0	Glutamyl-prolyl-tRNA synthetase 1 OS=Sus scrofa OX=9823 GN=EPRS1 PE=1 SV=1	0	FALSE	179.847	37	50	53	505	49	1519	170.7	7.39	1297.94	50	protein metabolism;RNA metabolism OR transcription;other metabolic processes;stress response;other biological processes	plasma membrane;other membranes;cytosol;other cell component	nucleic acid binding activity;other molecular function	Pf00458, Pf00587, Pf00749, Pf03129, Pf03950, Pf09180, Pf20974		ENSSSCG00000010821	EPRS1	A0A286ZQW0	Transcriptional and post-translational regulation of MITF-M expression and activity		1	1	0.998	1.2	1.097	1.114	0.813809	0.930923	0.938537	0.855433	48.99	42.03	42.61	44.18	102.4	83.2	90.8	123.5	41.06	23.08	32.65	37.09
FALSE	High	Master Protein	A0A287ADJ2	Stress-70 protein, mitochondrial OS=Sus scrofa OX=9823 GN=HSPA9 PE=1 SV=1	0	FALSE	179.134	56	43	51	573	42	679	73.6	6.07	1683.75	43	cell organization and biogenesis;protein metabolism;other metabolic processes;transport;other biological processes	mitochondrion;nucleus;other cell component	other molecular function	Pf00012	100521183	ENSSSCG00000014338; ENSSSCG00005002719	HSPA9	A0A287ADJ2; A0A8D0HQ94; ssc:100521183	Complex I biogenesis; Regulation of HSF1-mediated heat shock response; Mitochondrial protein degradation; Complex III assembly		4	0	0.779	1.266	1.174	0.82	0.860818	0.825326	0.636791	0.808469	54.77	44.63	41.53	42.81	118.1	81.6	90.1	110.2	22.84	20.06	21.27	11.64
FALSE	High	Master Protein	A0A287AFK2	Troponin T, fast skeletal muscle OS=Sus scrofa OX=9823 GN=TNNT3 PE=1 SV=3	0	FALSE	178.1	63	27	41	2464	1	239	28.4	9.35	8956.03	27	other biological processes	cytoskeleton		Pf00992		ENSSSCG00000031903	TNNT3	A0A287AFK2			0	38	0.906	1.126	1.065	0.984	0.963143	0.991645	0.972036	0.995548	47.73	45.04	43.81	49.44	106.6	101.7	90	101.7	12.87	14.67	12.68	15.63
FALSE	High	Master Protein	A0A8D0P6L0	Tropomyosin 4 OS=Sus scrofa OX=9823 GN=TPM4 PE=1 SV=1	0	FALSE	177.584	60	34	60	2195	4	284	32.7	4.74	6457.3	34		cytoskeleton	cytoskeletal activity	Pf00261	397608	ENSSSCG00000013849; ENSSSCG00005030098	TPM4	A0A5S6HGR0; A0A8D0P6L0			0	0	0.801	1.665	1.23	1.02	0.909976	0.144933	0.64043	0.971646	83.36	75.25	71.32	63.57	163.2	77.1	83.9	75.8	49.95	53.03	59.37	29.59
FALSE	High	Master Protein	Q5S1S4	Carbonic anhydrase 3 OS=Sus scrofa OX=9823 GN=CA3 PE=2 SV=3	0	FALSE	177.544	95	29	41	2117	29	260	29.4	7.85	5694.51	29	other metabolic processes	cytosol;other cell component	other molecular function	Pf00194	494016	ENSSSCG00000006141; ENSSSCG00005032882; ENSSSCG00070016319	CA3	Q0Z809; Q5S1S4; ssc:494016	Reversible hydration of carbon dioxide		1	0	1.113	1.053	0.99	1.178	0.4871	0.937841	0.928068	0.729268	56.8	50.78	44.12	50.88	93.6	99.4	119.3	87.7	13.75	10.8	16.16	13.18
FALSE	High	Master Protein	I3LGD4	Clathrin heavy chain OS=Sus scrofa OX=9823 GN=CLTC PE=1 SV=4	0	FALSE	177.466	33	48	53	490	48	1680	192.1	5.72	1312.28	48	transport	plasma membrane;other membranes;ER/Golgi	other molecular function	Pf00637, Pf01394, Pf09268, Pf13838		ENSSSCG00000022659	CLTC	I3LGD4			0	0	0.947	1.043	0.952	1.116	0.922981	0.924127	0.791457	0.853685	50.34	59.19	54.49	44.79	108.9	100.6	122.9	67.5	39.56	44.64	44.79	56.17
FALSE	High	Master Protein	F1SNW4	Myosin light chain 3 OS=Sus scrofa OX=9823 GN=MYL3 PE=1 SV=3	0	FALSE	176.835	78	22	46	1857	19	196	21.7	5.07	6013.51	22	developmental processes;other biological processes	cytoskeleton	cytoskeletal activity;other molecular function			ENSSSCG00000011325	MYL3	F1SNW4	Striated Muscle Contraction		1	1	0.579	1.218	0.931	0.802	0.0553987	0.894818	0.673078	0.74194	74.87	51.23	42.1	72.1	118.7	101.2	87.4	92.8	19.54	11.18	48.11	18.79
FALSE	High	Master Protein	A0A8D1UVZ9	Stress-induced-phosphoprotein 1 OS=Sus scrofa OX=9823 GN=STIP1 PE=1 SV=1	0	FALSE	176.272	60	45	59	736	45	543	62.4	6.76	1787.15	45	other biological processes	nucleus;other cell component	other molecular function	Pf13181, Pf13414, Pf13424, Pf17830	100623923	ENSSSCG00000021620; ENSSSCG00005022046	STIP1	A0A8D1UVZ9; I3LNG8; ssc:100623923	RND1 GTPase cycle; HSP90 chaperone cycle for steroid hormone receptors (SHR) in the presence of ligand		2	0	0.742	1.379	1.022	1.05	0.741296	0.57767	0.973464	0.942451	54.44	54.58	49.71	54.41	120.1	79.8	107.4	92.7	9.61	35.57	32.6	16.55
FALSE	High	Master Protein	Q2XQV4	Aldehyde dehydrogenase, mitochondrial OS=Sus scrofa OX=9823 GN=ALDH2 PE=2 SV=1	0	FALSE	176.196	58	36	46	553	32	521	56.9	6.87	1674.33	36	other metabolic processes;other biological processes	mitochondrion	other molecular function	Pf00171	733685	ENSSSCG00000009889; ENSSSCG00025050497; ENSSSCG00035033776; ENSSSCG00040006895; ENSSSCG00045003770; ENSSSCG00055011877; ENSSSCG00060055813; ENSSSCG00065025693; ENSSSCG00070007644	ALDH2	Q2XQV4; ssc:733685	Smooth Muscle Contraction; Mitochondrial protein degradation; Ethanol oxidation; Metabolism of serotonin		4	4	0.78	1.131	0.862	1.091	0.865982	0.991645	0.247628	0.898322	66.17	67.48	51.59	49.61	113.9	98.9	97.6	89.7	40.01	23.68	12	25.46
FALSE	High	Master Protein	A0A287AIE4	Kelch like family member 41 OS=Sus scrofa OX=9823 GN=KLHL41 PE=1 SV=3	0	FALSE	171.892	71	40	47	733	40	606	68.1	5.25	2351.32	40	cell organization and biogenesis;protein metabolism;other metabolic processes;other biological processes	plasma membrane;other membranes;cytosol;cytoskeleton;ER/Golgi;nucleus;other cell component		Pf00651, Pf01344, Pf07707	100627572	ENSSSCG00000057938	KLHL41	A0A287AIE4; ssc:100627572	Neddylation; Antigen processing: Ubiquitination & Proteasome degradation		2	0	0.837	1.154	1.025	0.926	0.955427	0.970466	0.975923	0.974274	49.47	48.55	38.16	41.08	105.5	104.9	90.7	99	23.11	9.39	10.14	10.09
FALSE	High	Master Protein	A0A5K1U188	F-actin-capping protein subunit beta OS=Sus scrofa OX=9823 GN=CAPZB PE=1 SV=1	0	FALSE	170.9	61	27	38	686	5	342	38.5	7.03	2096.05	27	cell organization and biogenesis;other biological processes	other membranes;cytoskeleton;other cell component	cytoskeletal activity	Pf01115		ENSSSCG00000003493	CAPZB	A0A5K1U188			0	27	1.033	0.912	1.039	0.92	0.734123	0.61049	0.99888	0.965945	45.44	41.7	35.32	38.24	98.1	110.5	93.9	97.5	9.94	8.92	9.16	5.73
FALSE	High	Master Protein	A0A286ZL64	Tropomodulin 4 OS=Sus scrofa OX=9823 GN=TMOD4 PE=1 SV=1	0	FALSE	170.102	74	25	36	619	24	345	39.3	4.84	2282.11	25	cell organization and biogenesis;other biological processes	cytoskeleton	cytoskeletal activity	Pf03250	100151861	ENSSSCG00000006631; ENSSSCG00005022466	TMOD4	A0A286ZL64; A0A4X1W2V2; F1SSY3; ssc:100151861	Striated Muscle Contraction		1	1	0.805	1.197	1.042	0.939	0.919524	0.924127	0.999748	0.98365	52.49	50.98	43.36	46.8	104.7	98.2	94.9	102.2	16.59	14.91	12.52	9.93
FALSE	High	Master Protein	A0A5G2QSK4	Rab GDP dissociation inhibitor OS=Sus scrofa OX=9823 GN=GDI2 PE=1 SV=2	0	FALSE	169.851	70	34	42	507	30	476	53.8	6.06	1650.41	34	transport;signal transduction;other biological processes	other membranes;other cell component	enzyme regulator activity	Pf00996		ENSSSCG00000011137	GDI2	A0A5G2QSK4	Neutrophil degranulation; RAB GEFs exchange GTP for GDP on RABs		2	4	0.979	1.085	1.024	1.036	0.865119	0.973204	0.973876	0.957454	45.77	52.77	41	40.43	107.5	102.6	93.6	96.2	31.49	5.43	18.78	13.98
FALSE	High	Master Protein	Q4JH15	Troponin I, fast skeletal muscle OS=Sus scrofa OX=9823 GN=TNNI2 PE=2 SV=1	0	FALSE	169.401	70	22	57	5588	22	182	21.3	8.91	19370.6	22	other biological processes	cytoskeleton;nucleus	cytoskeletal activity	Pf00992	606751	ENSSSCG00000033260	TNNI2	A0A287AUY8; Q4JH15; ssc:606751	Striated Muscle Contraction		1	0	0.915	1.171	1.078	0.978	0.952975	0.950482	0.953396	0.998739	44.77	46.6	43.38	44.4	102.6	98.8	96.9	101.7	8.98	5.64	11.57	8.02
FALSE	High	Master Protein	A0A5G2RJ42	Tropomyosin 4 OS=Sus scrofa OX=9823 GN=TPM4 PE=1 SV=1	0	FALSE	169.319	68	30	52	2011	5	233	27.1	4.78	5956.16	30		cytoskeleton	cytoskeletal activity	Pf00261		ENSSSCG00000013849	TPM4	A0A5G2RJ42			0	0	0.924	1.405	1.023	1.915	0.957743	0.757475	0.99888	0.00407915	72	58.8	46.13	49.59	157.6	44.2	109.5	88.7	48.04	49.65	27.32	52.81
FALSE	High	Master Protein	A0A5G2RIC0	Importin 5 OS=Sus scrofa OX=9823 GN=IPO5 PE=1 SV=1	0	FALSE	168.253	37	30	40	440	2	1127	126.6	4.94	1417.08	30	transport;signal transduction;other biological processes	other membranes;cytosol;ER/Golgi;nucleus;other cell component	other molecular function	Pf02985, Pf13513, Pf18808, Pf18816, Pf18829		ENSSSCG00000009509	IPO5	A0A5G2RIC0			0	29	1.075	1.118	1.052	1.167	0.605538	0.9994	0.990878	0.760458	51.15	56.76	55.95	48.41	90.7	94.1	105.3	109.9	36.66	26.41	22.6	18.09
FALSE	High	Master Protein	F1SAE9	Laminin subunit beta 1 OS=Sus scrofa OX=9823 GN=LAMB1 PE=1 SV=4	0	FALSE	167.218	32	47	52	424	46	1785	197.1	4.92	1112.98	47	cell adhesion;cell organization and biogenesis;developmental processes;other biological processes	non-structural extracellular;extracellular matrix	signal transduction activity or receptor binding;extracellular structural activity	Pf00053, Pf00055, Pf21199		ENSSSCG00000015444	LAMB1	F1SAE9			0	1	0.94	1.179	1.067	0.984	0.927293	0.941862	0.966377	0.995548	68.72	66.11	54.38	51.45	132.6	76.4	97.9	93	49.32	22.68	38.66	35.48
FALSE	High	Master Protein	F1SDN2	Trifunctional enzyme subunit beta, mitochondrial OS=Sus scrofa OX=9823 GN=HADHB PE=1 SV=3	0	FALSE	166.587	50	25	48	566	25	511	55.4	9.47	1761.53	25	other metabolic processes;other biological processes	other membranes;mitochondrion;ER/Golgi	nucleic acid binding activity;other molecular function	Pf00108, Pf02803		ENSSSCG00000008569	HADHB	F1SDN2	Beta oxidation of lauroyl-CoA to decanoyl-CoA-CoA; Beta oxidation of decanoyl-CoA to octanoyl-CoA-CoA; Beta oxidation of octanoyl-CoA to hexanoyl-CoA; Beta oxidation of hexanoyl-CoA to butanoyl-CoA; Acyl chain remodeling of CL; Beta oxidation of palmitoyl-CoA to myristoyl-CoA; Beta oxidation of myristoyl-CoA to lauroyl-CoA		7	0	0.82	1.026	1.074	0.791	0.932304	0.895386	0.958425	0.702443	45.98	47.43	39.55	40.98	97.2	102.2	80	120.6	13.32	11.45	21.27	10.05
FALSE	High	Master Protein	A0A287A4Q2	Uncharacterized protein OS=Sus scrofa OX=9823 PE=1 SV=3	0	FALSE	166.401	67	29	40	570	4	1499	160.6	5.78	1916.48	29		nucleus									0	0	0.51	1.239	0.808	1.006	0.15664	0.962779	0.713612	0.995548	53.6	59.18	79.15	45.93	60.1	176.1	134.8	29.1	119.91	78.92	113.11	115.48
FALSE	High	Master Protein	A0A4X1UWJ9	Heat shock 70 kDa protein 4 OS=Sus scrofa OX=9823 GN=HSPA4 PE=1 SV=1	0	FALSE	166.113	53	42	46	469	3	848	95.4	5.31	1314.28	42	cell organization and biogenesis;protein metabolism;other metabolic processes;transport	non-structural extracellular;cytosol;mitochondrion	other molecular function	Pf00012		ENSSSCG00000014292; ENSSSCG00005008342	HSPA4	A0A4X1UWJ9; A0A5G2RBW3	Regulation of HSF1-mediated heat shock response		1	33	0.898	1.193	0.972	1.108	0.977749	0.927327	0.862551	0.865881	52.78	53.21	43.85	41.08	124.9	92.8	94.1	88.2	32.3	22.28	26.78	15.96
FALSE	High	Master Protein	P02587	Troponin C, skeletal muscle OS=Sus scrofa OX=9823 GN=TNNC2 PE=1 SV=2	0	FALSE	165.699	76	17	34	2894	16	159	18	4.2	9380.87	17	other biological processes	cytoskeleton	other molecular function	Pf00036, Pf13499			TNNC2	P02587			0	2	1.034	1.208	0.988	1.206	0.729018	0.907094	0.92748	0.668101	58.09	73.05	62.71	58.6	103.7	98.9	115	82.3	47.12	32.93	12.52	31.74
FALSE	High	Master Protein	A0A5G2R829	Annexin OS=Sus scrofa OX=9823 GN=ANXA6 PE=1 SV=1	0	FALSE	163.692	61	33	43	661	1	459	51.6	6.05	1877.44	33		other membranes	other molecular function	Pf00191		ENSSSCG00000017089	ANXA6	A0A5G2R829			0	0	0.959	0.942	1.413	0.663	0.958378	0.89973	0.617566	0.495101	32.64	43.92	53.82	57.24	86.8	96.9	85.8	130.5	40.66	18.3	17.05	55.06
FALSE	High	Master Protein	G9F6X8	Protein disulfide-isomerase OS=Sus scrofa OX=9823 GN=P4HB PE=2 SV=1	0	FALSE	163.617	67	31	43	620	31	508	56.4	4.89	1854.51	31		plasma membrane;other membranes;ER/Golgi	other molecular function	Pf00085, Pf13848		ENSSSCG00000039148	P4HB	G9F6X8			0	0	0.845	1.156	1.042	0.91	0.966946	0.970466	0.999748	0.958808	51.64	56.22	47.14	44.59	109.7	95.7	88.9	105.7	27.75	17.46	21.98	15.81
FALSE	High	Master Protein	Q6QGC0	PDZ and LIM domain protein 3 OS=Sus scrofa OX=9823 GN=PDLIM3 PE=2 SV=1	0	FALSE	163.402	87	24	44	901	24	365	39.5	7.21	2901.06	24	cell organization and biogenesis;developmental processes;other biological processes	cytosol;cytoskeleton;other cell component	cytoskeletal activity;other molecular function	Pf00412, Pf00595, Pf15936	414421	ENSSSCG00000015796; ENSSSCG00005034876; ENSSSCG00015030376; ENSSSCG00025036042; ENSSSCG00030074128; ENSSSCG00035014492; ENSSSCG00040034605; ENSSSCG00050020686; ENSSSCG00055015298; ENSSSCG00060060611; ENSSSCG00065068360; ENSSSCG00070027183	PDLIM3	Q6QGC0; ssc:414421			0	0	0.841	1.39	1.297	0.851	0.958915	0.553753	0.147536	0.869443	47.32	47.3	43.77	47.14	101.6	85.3	92.9	120.2	32.07	24.37	21.82	15.38
FALSE	High	Master Protein	F1RP44	Importin 5 OS=Sus scrofa OX=9823 GN=IPO5 PE=1 SV=3	0	FALSE	162.972	42	29	39	417	1	988	111.3	5	1317.49	29	transport	nucleus;other cell component	other molecular function	Pf02985, Pf13513, Pf18808, Pf18829		ENSSSCG00000009509	IPO5	F1RP44			0	0	1.26	0.959	0.984	1.139	0.637978	0.893808	0.974182	0.92479	38.33	54.98	29.73	23.26	92.1	100.3	112	95.5	43.64	32.43	17.13	22.5
FALSE	High	Master Protein	A0A287AH24	Programmed cell death 6 interacting protein OS=Sus scrofa OX=9823 GN=PDCD6IP PE=1 SV=1	0	FALSE	162.901	45	36	44	528	36	878	97	6.47	1508.04	36	cell cycle OR cell proliferation;cell organization and biogenesis;protein metabolism;other metabolic processes;transport;other biological processes	non-structural extracellular;plasma membrane;ER/Golgi;other cytoplasmic organelle;other cell component	signal transduction activity or receptor binding;other molecular function	Pf03097, Pf13949		ENSSSCG00000011237	PDCD6IP	A0A287AH24	Regulation of necroptotic cell death		2	0	1.012	1.134	1.06	1.031	0.793178	0.987181	0.974182	0.963775	51.75	48.27	44.97	48.37	105.2	81.8	103.3	109.7	39.66	10.09	11.93	23.32
FALSE	High	Master Protein	A0A4X1SNG6	Apolipoprotein B mRNA editing enzyme catalytic subunit 2 OS=Sus scrofa OX=9823 GN=APOBEC2 PE=1 SV=1	0	FALSE	162.384	88	19	41	720	19	224	25.8	4.81	2856.36	19	cell organization and biogenesis;RNA metabolism OR transcription;other metabolic processes		other molecular function	Pf18772	100518202	ENSSSCG00000042447; ENSSSCG00005040504	APOBEC2	A0A287B5C0; A0A4X1SNG6; ssc:100518202	Formation of the Editosome		2	0	0.836	1.255	1.116	0.932	0.954522	0.848181	0.869136	0.980602	61.9	57.91	56.9	53.8	109.7	92.6	87.4	110.3	21.09	12.32	19.99	16.1
FALSE	High	Master Protein	F2Z5T5	Tubulin alpha chain OS=Sus scrofa OX=9823 GN=TUBA1A PE=3 SV=4	0	FALSE	162.249	51	24	45	654	3	495	55	5.1	2313.27	24	cell cycle OR cell proliferation;cell organization and biogenesis;other metabolic processes;transport;developmental processes;signal transduction;other biological processes	plasma membrane;other membranes;cytosol;cytoskeleton;other cytoplasmic organelle;other cell component	cytoskeletal activity;other molecular function	Pf00091, Pf03953		ENSSSCG00000061347	TUBA1A	A0A287ADK8; F2Z5T5	Separation of Sister Chromatids; The role of GTSE1 in G2/M progression after G2 checkpoint; COPI-mediated anterograde transport; MHC class II antigen presentation; COPI-dependent Golgi-to-ER retrograde traffic; Kinesins; Resolution of Sister Chromatid Cohesion; RHO GTPases Activate Formins; EML4 and NUDC in mitotic spindle formation; PKR-mediated signaling; HSP90 chaperone cycle for steroid hormo…		27	3	0.784	1.562	0.999	1.261	0.875758	0.257977	0.957644	0.544955	64.74	57.75	37.59	36.05	141.3	92.2	79.9	86.6	48.8	22.85	54.55	20.51
FALSE	High	Master Protein	A0A4X1VEC8	Filamin B OS=Sus scrofa OX=9823 GN=FLNB PE=1 SV=1	0	FALSE	162.098	23	48	50	516	34	2633	281.2	5.66	1359.13	48	cell organization and biogenesis	plasma membrane;other membranes;cytosol;other cell component	cytoskeletal activity;other molecular function	Pf00307, Pf00630		ENSSSCG00000011471; ENSSSCG00005026821	FLNB	A0A287BLE0; A0A4X1VEC8	ISG15 antiviral mechanism		1	0	0.754	1.304	1.023	1.024	0.860818	0.843891	0.997775	0.965945	52.61	54.22	40.18	44.67	111.5	113.4	90.7	84.4	56.91	21.49	69.41	38.64
FALSE	High	Master Protein	P10173	Fumarate hydratase, mitochondrial OS=Sus scrofa OX=9823 GN=FH PE=1 SV=2	0	FALSE	162.011	59	24	52	526	24	512	54.7	9.04	1759.81	24	DNA metabolism;other metabolic processes;stress response;other biological processes	cytosol;mitochondrion;nucleus;other cell component	other molecular function	Pf00206, Pf10415	100627128	ENSSSCG00000028178; ENSSSCG00030028801; ENSSSCG00065076536	FH	A0A287AR55; P10173; ssc:100627128	Citric acid cycle (TCA cycle); Mitochondrial protein degradation		2	0	0.868	1.154	1.128	0.894	0.998916	0.970499	0.818374	0.941205	45.19	41.95	41.64	44.92	100.3	96.4	89.3	114	18.84	14.29	16.67	19.2
FALSE	High	Master Protein	A0A5G2QY62	Solute carrier family 25 member 12 OS=Sus scrofa OX=9823 GN=SLC25A12 PE=1 SV=2	0	FALSE	161.945	51	34	44	580	34	694	76.6	8.27	1694.29	34	other metabolic processes;transport;other biological processes	other membranes;mitochondrion	transporter activity;other molecular function	Pf00153		ENSSSCG00000015949	SLC25A12	A0A5G2QY62	Aspartate and asparagine metabolism; Malate-aspartate shuttle		2	0	0.787	0.989	1.07	0.769	0.886175	0.837379	0.961332	0.614643	47.25	40.56	35	43.44	99.5	104.9	80.5	115.1	19.86	4.41	31.45	10.21
FALSE	High	Master Protein	A0A5G2Q8I9	Alpha-2-macroglobulin OS=Sus scrofa OX=9823 GN=A2M PE=1 SV=2	0	FALSE	161.746	33	35	41	416	35	1444	160.4	6.34	1190.35	35	other biological processes	non-structural extracellular	signal transduction activity or receptor binding;enzyme regulator activity;other molecular function	Pf00207, Pf01835, Pf07677, Pf07678, Pf07703, Pf17789, Pf17791		ENSSSCG00000000660	A2M	A0A5G2Q8I9	Intrinsic Pathway of Fibrin Clot Formation; Platelet degranulation ; HDL assembly; Degradation of the extracellular matrix		4	0	0.957	1.177	1.199	1	0.91038	0.942908	0.503691	0.989253	64.52	70.93	54.83	59.03	91.2	89.7	99.7	119.4	57.88	21.08	17.67	24.52
FALSE	High	Master Protein	A0A287AVT7	Carnitine O-acetyltransferase OS=Sus scrofa OX=9823 GN=CRAT PE=1 SV=1	0	FALSE	160.936	44	29	39	615	29	644	72.6	8.46	1765.17	29			other molecular function	Pf00755		ENSSSCG00000005671	CRAT	A0A287AVT7			0	0	0.932	0.869	1.067	0.773	0.932304	0.43816	0.966377	0.641989	49.35	42.13	38.72	44.65	94.2	109.9	79.7	116.1	19.61	19.56	33.91	15.69
FALSE	High	Master Protein	I3LCA2	T-complex protein 1 subunit theta OS=Sus scrofa OX=9823 GN=CCT8 PE=1 SV=2	0	FALSE	160.748	61	34	40	546	34	549	59.9	5.6	1642.57	34	protein metabolism;other metabolic processes;other biological processes	cytosol;cytoskeleton;nucleus;other cell component	other molecular function	Pf00118		ENSSSCG00000026761	CCT8	I3LCA2	Neutrophil degranulation; Cooperation of PDCL (PhLP1) and TRiC/CCT in G-protein beta folding; Association of TriC/CCT with target proteins during biosynthesis		3	0	0.909	1.171	0.974	1.096	0.958915	0.950482	0.873352	0.889002	46.41	47.01	39.4	37.31	113.3	91.7	105.1	89.9	28.3	15.61	8.24	12.39
FALSE	High	Master Protein	A0A5G2R0T1	Heat shock protein family A (Hsp70) member 4 OS=Sus scrofa OX=9823 GN=HSPA4 PE=1 SV=2	0	FALSE	160.645	56	40	45	447	1	814	91.8	5.29	1235.17	40	protein metabolism;other metabolic processes		other molecular function	Pf00012		ENSSSCG00000014292	HSPA4	A0A5G2R0T1			0	0	1.306	0.864	1.368	0.825	0.365846	0.655478	0.443005	0.8616	78.65	58.55	62.6	86.15	71.8	93.9	105.9	128.4	35.13	55.01	71.05
FALSE	High	Master Protein	Q0QF01	Succinate dehydrogenase [ubiquinone] flavoprotein subunit, mitochondrial OS=Sus scrofa OX=9823 GN=SDHA PE=1 SV=2	0	FALSE	160.399	59	29	41	589	29	664	72.8	7.5	1810.47	29	other metabolic processes	other membranes;mitochondrion	other molecular function	Pf00890, Pf02910		ENSSSCG00000020686; ENSSSCG00015026639; ENSSSCG00025031010; ENSSSCG00030043981; ENSSSCG00035016133; ENSSSCG00040044535; ENSSSCG00045028783; ENSSSCG00050049167; ENSSSCG00055014552; ENSSSCG00060005542	SDHA	A0SNV1; Q0QF01	Maturation of TCA enzymes and regulation of TCA cycle; Citric acid cycle (TCA cycle)		2	0	0.76	1.018	1.117	0.736	0.813809	0.888314	0.865045	0.462139	54.85	49.06	40.42	47.06	112.6	91.1	87.8	108.5	9.6	19.88	19.93	14.09
FALSE	High	Master Protein	A0A286ZYE6	Isocitrate dehydrogenase [NADP] OS=Sus scrofa OX=9823 GN=IDH2 PE=3 SV=2	0	FALSE	160.183	54	27	43	882	26	452	50.8	8.69	2664.3	27	other metabolic processes	cytosol;mitochondrion;other cytoplasmic organelle	other molecular function	Pf00180		ENSSSCG00000001852	IDH2	A0A286ZYE6	Maturation of TCA enzymes and regulation of TCA cycle; Citric acid cycle (TCA cycle); Mitochondrial protein degradation; Transcriptional activation of mitochondrial biogenesis		4	1	0.832	1.053	1.141	0.777	0.951382	0.937841	0.784372	0.654479	53.63	54.8	44.49	46.26	108.5	97.6	85.2	108.7	22.54	21.46	11.58	18.85
FALSE	High	Master Protein	A0A5K1U589	Ubiquitin-like modifier-activating enzyme 1 OS=Sus scrofa OX=9823 GN=UBA1 PE=1 SV=2	0	FALSE	159.66	41	39	47	610	39	1081	120.1	5.95	1739.84	39	protein metabolism;other metabolic processes;stress response	other membranes;cytosol;mitochondrion;ER/Golgi;nucleus;other cytoplasmic organelle;other cell component	other molecular function	Pf00899, Pf09358, Pf10585, Pf16190, Pf16191		ENSSSCG00000012270	UBA1	A0A5K1U589	Antigen processing: Ubiquitination & Proteasome degradation; Synthesis of active ubiquitin: roles of E1 and E2 enzymes		2	0	0.888	1.245	1.13	0.993	0.987509	0.856432	0.814973	0.992434	47.26	42.15	39.47	43.18	115.1	92	91.9	101	25.42	13.32	21.27	11.68
FALSE	High	Master Protein	A0A8W4F971	Formin homology 2 domain containing 1 OS=Sus scrofa OX=9823 GN=FHOD1 PE=1 SV=1	0	FALSE	155.472	45	40	44	455	40	1185	129.2	6.32	1304.66	40	transport;other biological processes	cytosol;cytoskeleton;nucleus;other cell component	other molecular function	Pf02181, Pf18382		ENSSSCG00000026116	FHOD1	A0A8W4F971			0	0	0.981	1.077	1.143	0.977	0.851991	0.964167	0.781398	0.998739	40.53	42.49	40.84	41.37	96.4	90.6	97.8	115.2	27.31	12.13	12.03	27.63
FALSE	High	Master Protein	Q5PXT2	LIM and cysteine-rich domains protein 1 OS=Sus scrofa OX=9823 GN=LMCD1 PE=2 SV=1	0	FALSE	154.958	75	27	36	484	27	363	40.6	8.05	1572.59	27	other biological processes	nucleus;other cell component	other molecular function	Pf00412, Pf06297	494020	ENSSSCG00005040226; ENSSSCG00015038849; ENSSSCG00025007594; ENSSSCG00030041369; ENSSSCG00035024215; ENSSSCG00040033943; ENSSSCG00045017376; ENSSSCG00050024517; ENSSSCG00055030407; ENSSSCG00060050314; ENSSSCG00065044614; ENSSSCG00070021039	LMCD1	Q5PXT2; ssc:494020	Surfactant metabolism		1	0	0.805	1.186	1.03	0.935	0.921291	0.937349	0.987759	0.982772	62.22	66.05	49.66	48.92	110.6	93.2	100.4	95.7	51.56	28.92	38.43	28.4
FALSE	High	Master Protein	A0A287AXJ3	F-actin-capping protein subunit beta OS=Sus scrofa OX=9823 GN=CAPZB PE=3 SV=1	0	FALSE	154.312	68	23	33	646	1	272	30.6	6	1963.82	23	cell organization and biogenesis	cytoskeleton;other cell component	cytoskeletal activity	Pf01115		ENSSSCG00000003493	CAPZB	A0A287AXJ3			0	0	0.01	1.108	1.009	0.01	2.30539e-16	0.965739	0.985968	1.81568e-16		25.5	33.94		106.7	96.3		97.1	20.81	12.29		34.26
FALSE	High	Master Protein	A0A8W4FMW6	60 kDa heat shock protein, mitochondrial OS=Sus scrofa OX=9823 GN=HSPD1 PE=1 SV=1	0	FALSE	153.392	60	32	43	516	5	482	51.1	5.81	1747.76	32	protein metabolism;other metabolic processes	cytosol	other molecular function	Pf00118		ENSSSCG00000016077	HSPD1	A0A8W4FMW6	Mitochondrial protein degradation; Mitochondrial protein import		2	0	0.837	1.046	1.093	0.786	0.954633	0.924318	0.947781	0.684909	56.68	60.08	47.67	51.05	111.4	111.7	76.6	100.3	25.11	32.37	37.16	13.79
FALSE	High	Master Protein	A0A8D1RXR4	Tubulin alpha chain OS=Sus scrofa OX=9823 GN=TUBA8 PE=1 SV=1	0	FALSE	151.966	50	22	39	595	8	497	55	5.14	2090.23	22	cell organization and biogenesis;other biological processes	cytoskeleton;other cell component	cytoskeletal activity;other molecular function	Pf00091, Pf03953		ENSSSCG00000060615; ENSSSCG00005019993	TUBA8	A0A8D1RXR4; A0A8W4FE53	COPI-mediated anterograde transport; MHC class II antigen presentation; COPI-dependent Golgi-to-ER retrograde traffic; Kinesins; Separation of Sister Chromatids; Resolution of Sister Chromatid Cohesion; RHO GTPases Activate Formins; EML4 and NUDC in mitotic spindle formation; PKR-mediated signaling; HSP90 chaperone cycle for steroid hormone receptors (SHR) in the presence of ligand; The role of G…		19	2	1.074	1.213	1.221	1.12	0.605998	0.901755	0.450304	0.851127	51.07	37.98	36.92	51.52	109.9	93.9	106.1	90.1	3.19	12.86	24.41	36.06
FALSE	High	Master Protein	A0A287BJC6	Gelsolin OS=Sus scrofa OX=9823 GN=GSN PE=3 SV=1	0	FALSE	151.498	46	28	45	464	1	748	82.5	5.52	1517.31	28	cell organization and biogenesis;other biological processes	cytoskeleton;other cell component	cytoskeletal activity	Pf00626		ENSSSCG00000037508	GSN	A0A287BJC6			0	0	0.01	100			2.30539e-16	1.7412e-16							100
FALSE	High	Master Protein	A0A287A6P1	Gelsolin OS=Sus scrofa OX=9823 GN=GSN PE=3 SV=2	0	FALSE	150.203	43	28	45	464	1	780	85.6	6.47	1503.5	28	cell organization and biogenesis;protein metabolism;other metabolic processes;stress response;transport;developmental processes;other biological processes	non-structural extracellular;plasma membrane;other membranes;cytosol;cytoskeleton;nucleus;other cell component	cytoskeletal activity;other molecular function	Pf00626		ENSSSCG00000037508	GSN	A0A287A6P1			0	32	0.721	1.811	1.158	1.116	0.63713	0.0158882	0.72189	0.853685	72.04	68.15	47.2	48.89	118.9	80.4	108	92.7	66.74	13.77	31.37	18.63
FALSE	High	Master Protein	I3LS72	Collagen type VI alpha 1 chain OS=Sus scrofa OX=9823 GN=COL6A1 PE=1 SV=3	0	FALSE	149.737	35	31	34	446	31	1028	108.7	5.39	1279.42	31	developmental processes	non-structural extracellular;other cell component	other molecular function	Pf00092, Pf01391		ENSSSCG00000022506	COL6A1	I3LS72	Collagen degradation; Assembly of collagen fibrils and other multimeric structures; Integrin cell surface interactions; Collagen chain trimerization; Signaling by PDGF; ECM proteoglycans		7	0	0.65	1.568	0.65	1.383	0.303175	0.168787	9.6487e-06	0.22958	90.71	98.01	86.09	76.59	110.9	122.3	107.1	59.6	90.24	51.22	67.03	77.77
FALSE	High	Master Protein	A0A286ZSM7	Gelsolin OS=Sus scrofa OX=9823 GN=GSN PE=3 SV=1	0	FALSE	148.736	45	28	45	467	1	742	82	5.85	1506.25	28	cell organization and biogenesis;other biological processes	cytoskeleton;other cell component	cytoskeletal activity	Pf00626		ENSSSCG00000037508	GSN	A0A286ZSM7			0	0	0.647	1.301	0.897	0.925	0.813809	0.924127	0.938174	0.98181	71.1	71.3	52.72	22.76	129.6	95.7	83.9	90.8	55.5	31.78	9.02	39.29
FALSE	High	Master Protein	A0A286ZKW5	Glycerol-3-phosphate dehydrogenase OS=Sus scrofa OX=9823 GN=GPD2 PE=1 SV=2	0	FALSE	148.682	46	37	44	490	37	779	86.9	7.03	1316.5	37	other metabolic processes	mitochondrion;other cell component	other molecular function	Pf01266, Pf13499, Pf16901		ENSSSCG00000015872	GPD2	A0A286ZKW5	Synthesis of PA; Triglyceride catabolism		2	0	0.908	1.032	1.029	0.952	0.960034	0.904608	0.985802	0.992434	46.29	46.76	44.39	48.04	115.4	85	87.2	112.4	21.79	16.16	14.35	16.93
FALSE	High	Master Protein	A0A8D2BHE8	Ig-like domain-containing protein OS=Sus scrofa OX=9823 PE=4 SV=1	0	FALSE	148.469	68	28	39	408	28	441	47.8	5.82	1273.85	28		other cell component		Pf07679							0	0	0.888	1.121	1.167	0.906	0.98751	0.995549	0.668952	0.952582	78.95	70.49	49.78	60.21	105.9	97.3	98	98.8	99.04	25.5	51.77	29.05
FALSE	High	Master Protein	Q9MZ16	Non-selective voltage-gated ion channel VDAC1 OS=Sus scrofa OX=9823 GN=VDAC1 PE=2 SV=3	0	FALSE	148.069	85	20	37	1232	19	283	30.7	8.54	3297.85	20	transport;other biological processes	plasma membrane;other membranes;mitochondrion	transporter activity;other molecular function	Pf01459	397010	ENSSSCG00000014296; ENSSSCG00005009366; ENSSSCG00015021891; ENSSSCG00025050567; ENSSSCG00030005103; ENSSSCG00035050939; ENSSSCG00045031086; ENSSSCG00050066150; ENSSSCG00055010071; ENSSSCG00060048503; ENSSSCG00065027495; ENSSSCG00070020375	VDAC1	Q9MZ16; ssc:397010	Ub-specific processing proteases; Pyruvate metabolism; PINK1-PRKN Mediated Mitophagy		3	1	0.897	1.035	1.01	0.908	0.977749	0.911405	0.958425	0.956226	38.23	40.74	43.02	39.36	100.9	111.6	92.6	94.9	6.44	23.37	10.44	12.06
FALSE	High	Master Protein	F1RGP4	PBX homeobox interacting protein 1 OS=Sus scrofa OX=9823 GN=PBXIP1 PE=1 SV=3	0	FALSE	145.952	40	29	33	415	29	732	80.3	5.06	1355.2	29	cell adhesion;cell organization and biogenesis;other metabolic processes;stress response;developmental processes;other biological processes	other membranes;cytosol;nucleus;other cell component	other molecular function			ENSSSCG00000006540	PBXIP1	F1RGP4			0	0	0.887	1.149	1.17	0.923	0.989501	0.973965	0.65546	0.972717	59.52	56.08	60.94	48.09	109.1	72.7	92.6	125.6	35.61	64.26	31.94	16.61
FALSE	High	Master Protein	F1SU55	Synaptopodin 2 like OS=Sus scrofa OX=9823 GN=SYNPO2L PE=3 SV=3	0	FALSE	145.01	55	29	45	410	29	909	95	9.69	1302.26	29		other cell component				ENSSSCG00000010303	SYNPO2L	F1SU55			0	0	0.834	1.216	0.983	1.018	0.952975	0.895386	0.910702	0.974274	60.33	54.34	44.49	45.23	100.2	107.7	98.4	93.7	31.95	19.55	20.49	7.98
FALSE	High	Master Protein	A0A024BTL2	phosphorylase kinase OS=Sus scrofa OX=9823 GN=PHKG1 PE=1 SV=1	0	FALSE	144.887	63	21	35	509	21	388	44.8	7.08	1891.87	21	cell cycle OR cell proliferation;other metabolic processes;stress response;signal transduction	nucleus;other cell component	kinase activity;other molecular function	Pf00069	397548	ENSSSCG00000007744; ENSSSCG00005024903	PHKG1	A0A024BTL2; A0A4X1SZ00; F1RIU5; ssc:397548			0	0	1.055	0.864	0.996	0.943	0.651652	0.421077	0.938537	0.989253	44.69	47.95	51.21	46.8	96.4	96	92.5	115.1	18.29	25.08	7.2	15.74
FALSE	High	Master Protein	A0A5G2R3E4	Very long-chain specific acyl-CoA dehydrogenase, mitochondrial OS=Sus scrofa OX=9823 GN=ACADVL PE=1 SV=1	0	FALSE	144.341	47	28	34	453	27	681	73.1	8.59	1477.11	28	other metabolic processes;stress response;other biological processes	other membranes;mitochondrion;nucleus	other molecular function	Pf00441, Pf02770, Pf02771, Pf08028, Pf21343, Pf22924		ENSSSCG00000017947	ACADVL	A0A5G2R3E4	Beta oxidation of palmitoyl-CoA to myristoyl-CoA		1	1	0.801	0.918	1.115	0.66	0.916346	0.626334	0.872033	0.160169	55.59	51.92	44.29	52.63	91.7	114.6	63	130.8	24.81	24.39	29.87	20.99
FALSE	High	Master Protein	A0A5G2QMB8	Pyruvate dehydrogenase E1 subunit alpha 1 OS=Sus scrofa OX=9823 GN=PDHA1 PE=1 SV=1	0	FALSE	143.212	77	32	42	506	32	359	40.2	8.24	1502.55	32			other molecular function	Pf00676		ENSSSCG00000023643	PDHA1	A0A5G2QMB8			0	0	0.872	0.899	1.045	0.767	0.998916	0.557541	0.99888	0.606347	50.84	51.71	42.63	47.02	94.6	104.6	85.6	115.2	22.83	8.05	28.4	7.74
FALSE	High	Master Protein	A0A287AJQ2	Phosphoglycerate mutase OS=Sus scrofa OX=9823 GN=PGAM1 PE=1 SV=1	0	FALSE	142.477	66	19	33	1044	8	254	28.8	7.18	3345.35	19	other metabolic processes;other biological processes	cytosol	other molecular function	Pf00300	100154776	ENSSSCG00000010517	PGAM1	A0A287AJQ2; ssc:100154776	Neutrophil degranulation; Glycolysis; Gluconeogenesis		3	0	0.967	1.075	0.9	1.082	0.919314	0.970466	0.721188	0.907276	49.97	62.77	48.3	42.3	117.9	101.9	100.5	79.7	32.26	11.1	32.5	26.31
FALSE	High	Master Protein	F1RWK0	Junctophilin OS=Sus scrofa OX=9823 GN=JPH1 PE=1 SV=1	0	FALSE	141.073	42	30	39	469	29	656	71.2	9.31	1421.05	30	other biological processes	plasma membrane;other membranes;cytosol;cytoskeleton;ER/Golgi;nucleus	other molecular function	Pf02493		ENSSSCG00000006174	JPH1	F1RWK0			0	1	0.912	1.069	1.016	1.001	0.958304	0.953706	0.964962	0.9892	47.7	41	42.09	36.94	105.9	102.3	92.2	99.6	23.97	19.87	9.28	11.36
FALSE	High	Master Protein	A0A5G2R278	Tubulin alpha chain OS=Sus scrofa OX=9823 GN=TUBA3C PE=3 SV=2	0	FALSE	140.876	46	20	39	560	0	473	52.3	5.11	2060.46	20	cell organization and biogenesis;other biological processes	cytoskeleton;other cell component	cytoskeletal activity;other molecular function	Pf00091, Pf03953		ENSSSCG00000052017	LOC100155138	A0A5G2R278			0	0
FALSE	High	Master Protein	A0A5S6GBZ7	Calpain-1 catalytic subunit OS=Sus scrofa OX=9823 GN=CAPN1 PE=3 SV=1	0	FALSE	140.259	42	29	40	530	29	775	87.8	5.8	1539.84	29	protein metabolism;other metabolic processes;other biological processes	plasma membrane;cytosol;mitochondrion;other cytoplasmic organelle	other molecular function	Pf00648, Pf01067, Pf13833		ENSSSCG00000012999	CAPN1	A0A5S6GBZ7	Degradation of the extracellular matrix; Neutrophil degranulation		2	0	0.967	1.122	1.055	1.051	0.892803	0.994921	0.983802	0.942451	47.42	46.99	41.93	41.62	105.8	98.4	101.8	94	25.74	20.48	25.4	12.28
FALSE	High	Master Protein	F1RG85	Myosin XVIIIB OS=Sus scrofa OX=9823 GN=MYO18B PE=3 SV=4	0	FALSE	139.928	23	47	48	329	47	2524	277.6	6.83	790.63	47	cell organization and biogenesis;developmental processes	cytoskeleton;other cell component	cytoskeletal activity;other molecular function	Pf00063		ENSSSCG00000009957	MYO18B	F1RG85			0	0	1.027	1.023	0.907	1.063	0.748175	0.894818	0.51713	0.929212	44.71	42.8	58.58	44.08	87.4	91.5	123.8	97.3	36.69	11.12	23.33	48.11
FALSE	High	Master Protein	A0A287BPK4	Myozenin 3 OS=Sus scrofa OX=9823 GN=MYOZ3 PE=1 SV=1	0	FALSE	139.798	89	20	35	529	20	245	26.4	6.55	1891.1	20		cytoskeleton		Pf05556		ENSSSCG00000035729	MYOZ3	A0A287BPK4			0	0	0.976	1.282	0.998	1.276	0.871297	0.796736	0.944512	0.464915	42.1	45.32	44.85	45.56	104.9	98.6	117.8	78.7	22.7	8.77	19.8	18.48
FALSE	High	Master Protein	A0A287B7U5	CAP-Gly domain containing linker protein 1 OS=Sus scrofa OX=9823 GN=CLIP1 PE=1 SV=3	0	FALSE	139.487	20	43	44	371	43	2193	247.9	5.4	1000.02	43				Pf01302, Pf16641		ENSSSCG00000009793	CLIP1	A0A287B7U5	Amplification of signal from unattached kinetochores via a MAD2 inhibitory signal; Separation of Sister Chromatids; Resolution of Sister Chromatid Cohesion; RHO GTPases Activate Formins; EML4 and NUDC in mitotic spindle formation; RHO GTPases activate IQGAPs		7	0	0.906	1.247	1.103	1.041	0.960034	0.854165	0.928068	0.950788	47.55	45.04	42.82	41.94	114.5	68.6	107.8	109.1	35.96	38.68	23.68	35.47
FALSE	High	Master Protein	K7GKR6	Annexin OS=Sus scrofa OX=9823 GN=ANXA2 PE=1 SV=1	0	FALSE	139.167	77	29	37	586	29	339	38.6	7.31	1757	29		non-structural extracellular;extracellular matrix;other membranes	enzyme regulator activity;cytoskeletal activity;other molecular function	Pf00191	406192	ENSSSCG00000004578	ANXA2	K7GKR6			0	0	0.579	1.816	1.133	0.915	0.0550902	0.0150251	0.806791	0.965546	70.07	72.99	53.17	51.68	127.9	95.7	84	92.4	60.52	31.21	15.47	23.11
FALSE	High	Master Protein	A0A8D1QR27	T-complex protein 1 subunit epsilon OS=Sus scrofa OX=9823 GN=CCT5 PE=1 SV=1	0	FALSE	138.819	67	35	43	506	34	566	62.2	6.04	1459.11	35	protein metabolism;other metabolic processes;other biological processes	cytosol;cytoskeleton;other cell component	cytoskeletal activity;nucleic acid binding activity;other molecular function	Pf00118		ENSSSCG00000024126; ENSSSCG00005018347	CCT5	A0A5G2QVV0; A0A8D1QR27	Cooperation of PDCL (PhLP1) and TRiC/CCT in G-protein beta folding; Association of TriC/CCT with target proteins during biosynthesis		2	1	0.811	1.383	0.986	1.108	0.925423	0.57045	0.92243	0.865674	48.64	49.79	43.24	46.96	130.7	84.8	94	90.5	26.53	19.02	15.64	8.38
FALSE	High	Master Protein	A0A4X1WBL9	T-complex protein 1 subunit delta OS=Sus scrofa OX=9823 GN=CCT4 PE=1 SV=1	0	FALSE	138.02	60	29	35	470	28	539	58	7.83	1337.21	29	protein metabolism;other metabolic processes;other biological processes	cytosol;cytoskeleton;nucleus;other cell component	other molecular function	Pf00118	100521551	ENSSSCG00000008377; ENSSSCG00005039633	CCT4	A0A4X1WBL9; F1SQN1; ssc:100521551	Cooperation of PDCL (PhLP1) and TRiC/CCT in G-protein beta folding; Association of TriC/CCT with target proteins during biosynthesis		2	0	0.903	1.169	1.037	1.024	0.967046	0.950482	0.99888	0.966163	48.67	42.66	33.06	42.46	112.9	93.3	92.7	101.2	23.07	10.35	15.58	16.42
FALSE	High	Master Protein	Q0R678	protein deglycase OS=Sus scrofa OX=9823 GN=PARK7 PE=1 SV=1	0	FALSE	137.852	78	19	45	581	19	189	19.9	6.79	1851.66	19	cell-cell signaling;cell organization and biogenesis;DNA metabolism;other metabolic processes;stress response;transport;other biological processes	other membranes;cytosol;mitochondrion;ER/Golgi;nucleus;other cell component	signal transduction activity or receptor binding;enzyme regulator activity;nucleic acid binding activity;other molecular function	Pf01965	780404	ENSSSCG00000003385; ENSSSCG00005015519	PARK7	A0A4X1W8H4; F1RII4; Q0R678; ssc:780404	Aggrephagy; SUMOylation of transcription cofactors		2	0	0.909	1.241	1.19	0.969	0.958915	0.860622	0.55151	0.998739	49.03	47.74	46.02	40.58	105.5	96.5	99.4	98.6	19.47	17.11	20.45	8.12
FALSE	High	Master Protein	A0A480KJB8	Malate dehydrogenase OS=Sus scrofa OX=9823 GN=MDH2 PE=3 SV=1	0	FALSE	137.148	72	27	33	682	27	338	35.5	8.68	2273.98	27	other metabolic processes	other membranes;mitochondrion	other molecular function	Pf00056, Pf02866		ENSSSCG00000025486	MDH2	A0A480KJB8; A0A5G2RGL7	Malate-aspartate shuttle; Citric acid cycle (TCA cycle); Mitochondrial protein degradation		3	0	0.791	1.022	1.073	0.796	0.893728	0.894818	0.958425	0.722826	38.98	40.47	40.5	37.99	101.6	105.8	85.7	107	18.67	11.5	9.47	12.75
FALSE	High	Master Protein	F2Z4Z1	14-3-3 protein gamma OS=Sus scrofa OX=9823 GN=YWHAG PE=1 SV=1	0	FALSE	136.258	84	23	38	588	15	247	28.3	4.89	1608.08	23	signal transduction;other biological processes	other cell component	other molecular function	Pf00244	100523057	ENSSSCG00000007692	YWHAG	F2Z4Z1; ssc:100523057	TP53 Regulates Metabolic Genes; RHO GTPases activate PKNs; Anchoring of the basal body to the plasma membrane; Recruitment of NuMA to mitotic centrosomes; Regulation of PLK1 Activity at G2/M Transition; Loss of Nlp from mitotic centrosomes; Recruitment of mitotic centrosome proteins and complexes; AURKA Activation by TPX2; Activation of BAD and translocation to mitochondria ; Chk1/Chk2(Cds1) medi…		12	11	0.874	1.133	1.088	0.947	0.999798	0.988255	0.942239	0.992434	44.86	45.36	43.17	41.51	106	99.4	93.6	101.1	17.14	10.34	12.76	5.07
FALSE	High	Master Protein	A0A8W4FK01	Synaptopodin OS=Sus scrofa OX=9823 GN=SYNPO PE=3 SV=1	0	FALSE	136.219	43	26	31	367	26	926	97.9	9.14	1196.07	26		other cell component				ENSSSCG00000038453	SYNPO	A0A8W4FK01			0	0	0.808	1.256	0.996	1.026	0.922981	0.848181	0.938537	0.965945	43.9	44.9	46.09	41.94	117	103.3	91	88.7	36.15	24.07	20.88	24.92
FALSE	High	Master Protein	D2WKD8	Sodium/potassium-transporting ATPase subunit alpha-2 OS=Sus scrofa OX=9823 GN=ATP1A2 PE=1 SV=1	0	FALSE	133.415	38	34	36	415	21	1020	112.1	5.66	1204.52	34	transport;other biological processes	plasma membrane;other membranes;other cell component	transporter activity;other molecular function	Pf00122, Pf00689, Pf00690, Pf00702, Pf13246	396828	ENSSSCG00000006391; ENSSSCG00015079042; ENSSSCG00045016895; ENSSSCG00070026761	ATP1A2	D2WKD8; ssc:396828	Ion homeostasis; Ion transport by P-type ATPases		2	0	0.895	0.899	0.969	0.859	0.977749	0.561039	0.854122	0.889002	57.54	54.06	49.25	50	95.1	108.9	90.1	105.9	34.8	21.78	22.48	29.72
FALSE	High	Master Protein	I3LNY6	Nestin OS=Sus scrofa OX=9823 GN=NES PE=1 SV=3	0	FALSE	133.099	27	33	35	196	33	1764	191.4	4.4	505.23	33	cell cycle OR cell proliferation;other biological processes	cytoskeleton;other cell component	signal transduction activity or receptor binding;other molecular function	Pf00038		ENSSSCG00000006474	NES	I3LNY6			0	0	0.532	2.23	1.359	0.752	0.00738543	0.000224964	0.181481	0.503254	67.6	61.73	68.97	69.7	192.1	54.4	60.6	93	58.37	76.92	59.84	28.62
FALSE	High	Master Protein	F1S7H3	Myosin light chain kinase 2, skeletal/cardiac muscle OS=Sus scrofa OX=9823 GN=MYLK2 PE=1 SV=3	0	FALSE	132.639	49	22	32	420	21	616	66.5	5.1	1426.84	22		other cell component	kinase activity;other molecular function	Pf00069		ENSSSCG00000007231	MYLK2	F1S7H3			0	1	1.173	0.915	1.017	1.055	0.309206	0.624348	0.966377	0.937775	49.9	49.64	47.5	43.69	94.5	96.9	101.3	107.4	16.73	14.14	16.68	14.49
FALSE	High	Master Protein	A0A287APV2	Myosin XVIIIA OS=Sus scrofa OX=9823 GN=MYO18A PE=1 SV=2	0	FALSE	132.368	17	33	39	323	15	2053	232.9	6.32	846.21	33	cell organization and biogenesis;DNA metabolism;other metabolic processes;transport;other biological processes	other membranes;cytoskeleton;ER/Golgi	cytoskeletal activity;nucleic acid binding activity;other molecular function	Pf00063, Pf00595, Pf01576		ENSSSCG00000017783	MYO18A	A0A287APV2			0	16	0.836	1.17	1.07	0.94	0.953476	0.950482	0.961332	0.987312	52.53	50.71	45.3	51.57	106.2	96.3	95.2	102.3	16.76	22.5	17.58	24.8
FALSE	High	Master Protein	A0A287AHZ3	Xin actin binding repeat containing 2 OS=Sus scrofa OX=9823 GN=XIRP2 PE=3 SV=3	0	FALSE	132.365	18	44	45	188	44	3319	376.8	6.06	351.19	44	cell organization and biogenesis;developmental processes	cytoskeleton;other cell component	cytoskeletal activity	Pf08043	397689	ENSSSCG00000015917	XIRP2	A0A287AHZ3; A0A480JSA3; ssc:397689			0	0	1.058	1.053	1.191	1.008	0.739779	0.944853	0.645769	0.984579	72.75	71.93	65.98	66.81	82.1	90.9	101.6	125.4	57.8	34.01	51.04	40.8
FALSE	High	Master Protein	A0A286ZY95	Fibronectin OS=Sus scrofa OX=9823 GN=FN1 PE=1 SV=1	0	FALSE	131.793	21	34	37	211	34	2380	262.2	5.94	588.51	34	cell adhesion;stress response;other biological processes	non-structural extracellular	other molecular function	Pf00039, Pf00040, Pf00041		ENSSSCG00000016174	FN1	A0A286ZY95			0	0	0.677	1.444	0.876	1.153	0.567787	0.565987	0.725751	0.813321	69.42	63.4	70.02	69.47	133.2	74.1	96	96.6	97.15	63.17	83.17	126.08
FALSE	High	Master Protein	A0A5K1U1D3	Four and a half LIM domains 1 OS=Sus scrofa OX=9823 GN=FHL1 PE=1 SV=1	0	FALSE	130.473	51	28	37	844	1	367	40.7	8.97	2364.89	28	other biological processes		other molecular function	Pf00412	397667	ENSSSCG00000012699	FHL1	A0A5K1U1D3			0	0	1.201	0.945	1.561	0.685	0.194087	0.757475	0.000626383	0.246425	46.78	59.57	40.09	33.31	71.6	85.4	95.2	147.8	56.42	24.83	13.32	50.8
FALSE	High	Master Protein	P62936	Peptidyl-prolyl cis-trans isomerase A OS=Sus scrofa OX=9823 GN=PPIA PE=1 SV=2	0	FALSE	129.976	84	13	32	553	13	164	17.9	8.16	2145.02	13	cell adhesion;protein metabolism;other metabolic processes;stress response;other biological processes	non-structural extracellular;cytosol;nucleus;other cell component	signal transduction activity or receptor binding;other molecular function	Pf00160	397637	ENSSSCG00000016737; ENSSSCG00070015771	PPIA	P04374; P10110; P62936; Q29580; Q53ZT4; ssc:397637	Neutrophil degranulation; Basigin interactions		2	0	0.983	1.039	0.949	1.048	0.857811	0.92198	0.77332	0.945963	53.16	50.94	40.71	44.51	108.5	98.8	96.9	95.8	29.77	11.93	22.52	12.55
FALSE	High	Master Protein	P28839	Cytosol aminopeptidase OS=Sus scrofa OX=9823 GN=LAP3 PE=1 SV=2	0	FALSE	129.624	50	27	32	418	27	519	56	6.7	1344.28	27	protein metabolism	other cell component	other molecular function	Pf00883, Pf02789		ENSSSCG00000023604; ENSSSCG00025076934; ENSSSCG00035067851; ENSSSCG00040026831; ENSSSCG00055030467; ENSSSCG00060012541; ENSSSCG00065032265	LAP3	I3LD43; P28839			0	0	0.812	1.264	1.013	1.022	0.927293	0.828361	0.958425	0.969944	53.69	52.25	54.37	53.59	122.8	88.1	81.7	107.4	13.76	34.21	41.19	20.45
FALSE	High	Master Protein	I3LP02	Acetyl-CoA acetyltransferase, mitochondrial OS=Sus scrofa OX=9823 GN=ACAT1 PE=1 SV=2	0	FALSE	129.339	46	22	36	483	22	426	45.3	8.87	1552.28	22	other metabolic processes	mitochondrion;ER/Golgi	other molecular function	Pf00108, Pf02803	100626793	ENSSSCG00000026153	ACAT1	I3LP02; ssc:100626793	Mitochondrial protein degradation; Maturation of TCA enzymes and regulation of TCA cycle; Branched-chain amino acid catabolism; Synthesis of Ketone Bodies; Utilization of Ketone Bodies		5	0	0.862	0.972	0.937	0.836	0.989736	0.793317	0.719402	0.839462	64.95	56.03	41.19	50.1	95.8	105.6	86.3	112.3	34.35	27.47	36.34	26.1
FALSE	High	Master Protein	A0A8D1KEF5	T-complex protein 1 subunit gamma OS=Sus scrofa OX=9823 GN=CCT3 PE=1 SV=1	0	FALSE	129.311	61	29	37	391	5	500	55.8	5.95	1138.69	29	protein metabolism;other metabolic processes	cytosol	other molecular function	Pf00118		ENSSSCG00000006487; ENSSSCG00005010814	CCT3	A0A8D1KEF5; F1RP17			0	26	0.855	1.177	0.889	1.111	0.982468	0.943202	0.410052	0.8616	48.78	49.45	48.7	41.98	114.1	114	97.2	74.6	35.66	28.48	20.9	30.73
FALSE	High	Master Protein	A0A4X1SUR0	Sodium/potassium-transporting ATPase subunit alpha OS=Sus scrofa OX=9823 GN=ATP1A1 PE=1 SV=1	0	FALSE	129.071	35	34	35	400	21	1028	113.6	5.49	1166.78	34	stress response;transport;signal transduction;other biological processes	plasma membrane;other membranes;cytoskeleton;other cell component	transporter activity;other molecular function	Pf00122, Pf00689, Pf00690, Pf13246		ENSSSCG00000006740; ENSSSCG00005013252	ATP1A1	A0A287A4M8; A0A4X1SUR0	Ion homeostasis; Ion transport by P-type ATPases		2	11	0.875	1.184	1.264	0.825	0.998916	0.937841	0.231596	0.819239	41.34	34.51	37.51	39.47	119.2	77.6	89.4	113.8	18.78	12.55	35.02	23.38
FALSE	High	Master Protein	A0A287AWV5	Laminin subunit beta-2 OS=Sus scrofa OX=9823 GN=LAMB2 PE=1 SV=1	0	FALSE	128.947	23	32	36	316	31	1881	204.8	6.64	815.87	32	cell adhesion;cell organization and biogenesis;stress response;developmental processes;other biological processes	non-structural extracellular;extracellular matrix;other cell component	signal transduction activity or receptor binding;extracellular structural activity	Pf00053, Pf00055, Pf21199		ENSSSCG00000011377	LAMB2	A0A287AWV5			0	0	0.76	1.125	0.992	1.01	0.777392	0.991645	0.958425	0.982772	47.61	49.35	47.97	46.01	127.7	116	76.3	79.9	53.16	32.4	66.88	52.6
FALSE	High	Master Protein	A0A8W4FGV4	Synemin OS=Sus scrofa OX=9823 GN=SYNM PE=1 SV=1	0	FALSE	128.853	68	34	36	525	34	352	40.7	4.84	1560	34	cell organization and biogenesis	cytoskeleton	cytoskeletal activity;other molecular function	Pf00038		ENSSSCG00000035223	SYNM	A0A8W4FGV4			0	0	0.903	1.207	1.068	1.01	0.967046	0.909722	0.966377	0.980602	52.68	55.95	47.83	43.47	122	90	93.5	94.5	27.94	20.02	32.3	9.02
FALSE	High	Master Protein	K9IVR7	WD repeat domain 1 OS=Sus scrofa OX=9823 GN=WDR1 PE=2 SV=1	0	FALSE	128.632	58	29	34	440	29	606	66.1	6.7	1316.6	29	cell organization and biogenesis;other biological processes	plasma membrane;other membranes;cytoskeleton;other cell component	cytoskeletal activity	Pf00400		ENSSSCG00000036501	WDR1	K9IVR7	Platelet degranulation		1	0	0.81	1.221	0.992	0.994	0.925423	0.894818	0.9338	0.992434	46.67	46.17	34.71	33.21	112.3	98.3	94	95.4	25.35	18.67	4.46	12.87
FALSE	High	Master Protein	A0A287AY74	Fructose-1,6-bisphosphatase isozyme 2 OS=Sus scrofa OX=9823 GN=FBP2 PE=1 SV=1	0	FALSE	128.567	57	20	30	440	20	344	37.3	7.25	1588.19	20	other metabolic processes	plasma membrane;other membranes;cytosol;cytoskeleton;nucleus;other cell component	other molecular function	Pf00316, Pf18913		ENSSSCG00000010947	FBP2	A0A287AY74	Gluconeogenesis		1	0	1.598	0.629	1.013	0.999	0.000617098	0.00212776	0.958559	0.989253	66	69.09	48.61	41.79	61.3	117.4	103.5	117.8	57.32	16.42	16.05	19.97
FALSE	High	Master Protein	A0A4X1W2B1	Tropomyosin 3 OS=Sus scrofa OX=9823 GN=TPM3 PE=1 SV=1	0	FALSE	128.347	63	29	33	1764	5	227	26.4	4.78	5064.73	29		cytoskeleton	cytoskeletal activity	Pf00261		ENSSSCG00000006556; ENSSSCG00005011075	TPM3	A0A288CFY3; A0A4X1W2B1			0	0	1.005	2.503	3.083	1.28	0.857811	0.000321367	8.33538e-11	0.499532	85.24	102.01	43.5	107.74	175.6	43.9	57.6	122.9	59.51	98.51	132.36	52.39
FALSE	High	Master Protein	F1RUJ0	Adenylyl cyclase-associated protein OS=Sus scrofa OX=9823 GN=CAP2 PE=1 SV=3	0	FALSE	128.278	64	25	33	377	24	486	53.7	7.39	1157.99	25	cell organization and biogenesis;signal transduction;other biological processes	plasma membrane;other membranes;other cell component	cytoskeletal activity;other molecular function	Pf01213, Pf08603, Pf21938		ENSSSCG00000001068	CAP2	F1RUJ0; I3LJT3			0	1	0.88	1.112	1.123	0.92	0.998916	0.994921	0.84185	0.966163	43.42	46.2	45.57	41.13	115.2	94.8	89.5	100.5	18.46	8.77	12.53	8.77
FALSE	High	Master Protein	A0A481C881	UTP--glucose-1-phosphate uridylyltransferase OS=Sus scrofa OX=9823 GN=UGP2 PE=1 SV=1	0	FALSE	128.273	52	27	35	479	27	508	56.9	7.88	1537.78	27	other metabolic processes;developmental processes		other molecular function	Pf01704		ENSSSCG00000008368; ENSSSCG00005037980	UGP2	A0A481C881; A0A4X1W5E9	Glycogen synthesis; Formation of the active cofactor, UDP-glucuronate		2	0	1.022	0.951	1.219	0.84	0.766315	0.740035	0.42211	0.849583	48.33	54.06	46.35	42.31	98	91.8	92.4	117.8	28.42	19.39	10.87	13.09
FALSE	High	Master Protein	Q29221	F-actin-capping protein subunit alpha-2 OS=Sus scrofa OX=9823 GN=CAPZA2 PE=2 SV=3	0	FALSE	128.184	74	18	36	672	15	286	33	5.85	2460.75	18	cell organization and biogenesis	cytoskeleton	cytoskeletal activity	Pf01267		ENSSSCG00000028113; ENSSSCG00015002098; ENSSSCG00025069838; ENSSSCG00030053901; ENSSSCG00035020711; ENSSSCG00040037335; ENSSSCG00045019208; ENSSSCG00050042950; ENSSSCG00055019992; ENSSSCG00060070343; ENSSSCG00065073005; ENSSSCG00070028688	CAPZA2	Q29221; Q2QLD9	COPI-mediated anterograde transport; MHC class II antigen presentation; Factors involved in megakaryocyte development and platelet production; HSP90 chaperone cycle for steroid hormone receptors (SHR) in the presence of ligand; Advanced glycosylation endproduct receptor signaling		5	4	1.039	0.881	0.953	0.968	0.709248	0.492213	0.79063	0.998739	42.83	40.05	42.12	39.19	94.1	110	97.9	98	7.06	10.56	20.98	10.34
FALSE	High	Master Protein	I3LEY2	Annexin OS=Sus scrofa OX=9823 GN=ANXA7 PE=1 SV=3	0	FALSE	127.82	41	21	37	417	21	485	52.3	5.53	1218.52	21	other metabolic processes;other biological processes	plasma membrane;other membranes;ER/Golgi;nucleus;other cell component	signal transduction activity or receptor binding;other molecular function	Pf00191		ENSSSCG00000010299	ANXA7	I3LEY2			0	0	0.883	1.092	1.071	0.92	0.993795	0.976242	0.959411	0.965945	46.37	44.21	45.25	45.85	110.1	96.4	83.4	110	33.28	12.64	23.86	11.98
FALSE	High	Master Protein	F1RPD2	Cytochrome b-c1 complex subunit 2, mitochondrial OS=Sus scrofa OX=9823 GN=UQCRC2 PE=1 SV=3	0	FALSE	127.672	44	20	34	452	20	453	48.2	8.88	1672.51	20	protein metabolism	mitochondrion;nucleus	other molecular function	Pf00675, Pf05193		ENSSSCG00000007845; ENSSSCG00005044298	UQCRC2	A0A8D0TNZ9; F1RPD2	Respiratory electron transport; Complex III assembly; Mitochondrial protein degradation		3	0	0.879	0.901	1.091	0.728	0.998916	0.562482	0.938537	0.419902	52.6	50.13	41.68	43.95	93.1	113.9	80.7	112.3	22.51	13.24	6.61	10.68
FALSE	High	Master Protein	A0A287A2R9	14-3-3 protein epsilon OS=Sus scrofa OX=9823 GN=YWHAE PE=1 SV=1	0	FALSE	127.345	70	23	40	605	20	255	29.2	4.74	1906.95	23	stress response;signal transduction;other biological processes	plasma membrane;other membranes;cytosol;ER/Golgi;nucleus	other molecular function	Pf00244		ENSSSCG00000062888	YWHAE	A0A287A2R9	RAB GEFs exchange GTP for GDP on RABs; Regulation of HSF1-mediated heat shock response; HSF1 activation; TP53 Regulates Metabolic Genes; RHO GTPases activate PKNs; Anchoring of the basal body to the plasma membrane; Recruitment of NuMA to mitotic centrosomes; Signaling by Hippo; Regulation of PLK1 Activity at G2/M Transition; Loss of Nlp from mitotic centrosomes; Recruitment of mitotic centrosome…		16	4	0.977	1.053	1.081	0.962	0.871297	0.937841	0.951748	0.996646	52.83	50.17	40.93	45.39	103.9	97.6	98.2	100.2	21.11	13.63	14.74	15.79
FALSE	High	Master Protein	A0A287B9S1	Myosin heavy chain 7B OS=Sus scrofa OX=9823 GN=MYH7B PE=3 SV=2	0	FALSE	126.539	7	24	38	3115	4	1941	221.3	5.96	10791.2	24		cytoskeleton	cytoskeletal activity;other molecular function	Pf00063, Pf01576, Pf02736		ENSSSCG00000007288	MYH7B	A0A287B9S1			0	0	0.983	0.846	1.052	0.849	0.856018	0.437026	0.990878	0.872155	91.99	76.87	56.04	76.26	83.5	103.3	105.4	107.7	52.68	31.08	34.57	34.12
FALSE	High	Master Protein	F2Z5V0	RNA-splicing ligase RtcB homolog OS=Sus scrofa OX=9823 GN=RTCB PE=3 SV=1	0	FALSE	126.004	49	24	33	386	24	505	55.2	7.23	1117.07	24	RNA metabolism OR transcription;other metabolic processes;developmental processes;other biological processes	other membranes;cytosol;ER/Golgi;nucleus;other cell component	cytoskeletal activity;other molecular function	Pf01139		ENSSSCG00000000158	RTCB	F2Z5V0			0	0	0.913	1.104	0.962	1.023	0.955362	0.991645	0.817235	0.968395	43.37	49.32	41.97	46.91	91.3	120.9	99.9	88	23.77	23.51	16.83	23.25
FALSE	High	Master Protein	F1RK10	Succinate--CoA ligase [ADP-forming] subunit beta, mitochondrial OS=Sus scrofa OX=9823 GN=SUCLA2 PE=1 SV=3	0	FALSE	125.733	57	25	31	501	24	405	43.8	6.14	1564.72	25	other metabolic processes	mitochondrion	other molecular function	Pf00549, Pf08442		ENSSSCG00000009405	SUCLA2	F1RK10			0	1	0.947	0.942	1.103	0.802	0.922981	0.708231	0.921137	0.74194	44.9	42.96	37.28	40.03	90.6	105.6	86.4	117.4	14.54	9.25	14.82	11.66
FALSE	High	Master Protein	A0A286ZIE8	ADP/ATP translocase OS=Sus scrofa OX=9823 GN=SLC25A4 PE=1 SV=1	0	FALSE	123.646	66	25	36	634	13	298	33	9.8	1904.6	25	cell organization and biogenesis;other metabolic processes;transport;other biological processes	other membranes;mitochondrion	transporter activity	Pf00153	100517196	ENSSSCG00000015790	SLC25A4	A0A286ZIE8; ssc:100517196	Mitochondrial protein import; Mitochondrial Uncoupling; Transport of nucleosides and free purine and pyrimidine bases across the plasma membrane		3	14	0.818	1.088	1.097	0.795	0.932304	0.974054	0.928068	0.718859	44.44	46.06	38.67	41.63	109.8	105.7	80.3	104.2	14.16	25.58	22.89	9.6
FALSE	High	Master Protein	F1RIE2	DNA damage-binding protein 1 OS=Sus scrofa OX=9823 GN=DDB1 PE=1 SV=3	0	FALSE	123.361	31	31	37	377	31	1139	126.8	5.26	965.43	31	cell cycle OR cell proliferation;cell organization and biogenesis;protein metabolism;DNA metabolism;other metabolic processes;stress response;signal transduction;other biological processes	nucleus;other cell component	nucleic acid binding activity;other molecular function	Pf03178, Pf10433		ENSSSCG00000013094	DDB1	F1RIE2	Neddylation; Formation of TC-NER Pre-Incision Complex; Dual incision in TC-NER; Gap-filling DNA repair synthesis and ligation in TC-NER; Recognition of DNA damage by PCNA-containing replication complex; Dual Incision in GG-NER; Formation of Incision Complex in GG-NER; DNA Damage Recognition in GG-NER		8	0	0.94	1.071	1.075	0.989	0.927293	0.958915	0.962307	0.992434	50.24	45.91	52.27	43.32	112.8	84.3	97.5	105.4	31.9	16.3	28.67	23.43
FALSE	High	Master Protein	A0A287AYR8	LIM zinc-binding domain-containing protein OS=Sus scrofa OX=9823 PE=1 SV=1	0	FALSE	122.727	61	15	31	652	15	278	30.8	7.96	2037.72	15			other molecular function	Pf00412							0	0	1.015	0.991	0.938	1.122	0.786068	0.839141	0.723372	0.849583	45.23	52.22	52.52	38.86	105	108.1	92.1	94.8	12.53	26.49	18.02	17.21
FALSE	High	Master Protein	A0A8W4FAZ5	Radixin OS=Sus scrofa OX=9823 GN=RDX PE=1 SV=1	0	FALSE	121.715	40	31	40	507	20	606	71.6	8.31	1390.45	31	cell organization and biogenesis;other biological processes	plasma membrane;other membranes;cytoskeleton;other cell component	cytoskeletal activity;other molecular function	Pf00373, Pf00769, Pf09379, Pf09380, Pf20492		ENSSSCG00000015013	RDX	A0A8W4FAZ5			0	13	0.934	1.25	1.08	1.037	0.932304	0.85341	0.951748	0.956226	42.95	44.49	34.29	37.88	114.4	91	90.5	104.1	26.3	15.98	11.09	10.78
FALSE	High	Master Protein	A0A287A7G2	PDZ and LIM domain 5 OS=Sus scrofa OX=9823 GN=PDLIM5 PE=1 SV=1	0	FALSE	121.699	77	16	30	502	2	239	26.4	9.8	1815.31	16				Pf00595		ENSSSCG00000009192	PDLIM5	A0A287A7G2			0	0	0.904	0.964	1.226	0.789	0.964906	0.818157	0.470722	0.713068	25.77	25.57	34.42	34.29	96.9	94.1	82.3	126.7	13.62	22.25	19.4	26.55
FALSE	High	Master Protein	A0A287B8Z2	Fructose-bisphosphate aldolase OS=Sus scrofa OX=9823 GN=ALDOC PE=3 SV=1	0	FALSE	121.502	38	18	30	1203	9	434	46.8	7.02	4182.58	18	other metabolic processes;other biological processes	cytosol	cytoskeletal activity;other molecular function	Pf00274		ENSSSCG00000017759	ALDOC	A0A287B8Z2	Neutrophil degranulation; Glycolysis; Gluconeogenesis		3	0	1.033	1.141	0.952	1.267	0.733335	0.979598	0.788188	0.490141	43.88	57.23	51.17	35.38	111.9	107.5	96.6	84.1	11.07	50.63	20.32	16.09
FALSE	High	Master Protein	D0G0C8	T-complex protein 1 subunit beta OS=Sus scrofa OX=9823 GN=CCT2 PE=1 SV=1	0	FALSE	121.492	61	27	32	442	27	535	57.4	6.54	1372.39	27	cell organization and biogenesis;protein metabolism;other metabolic processes;other biological processes	cytosol;cytoskeleton;other cell component	other molecular function	Pf00118	100157776	ENSSSCG00000000496; ENSSSCG00005017460	CCT2	A0A4X1W256; A0A5G2Q7N1; D0G0C8; ssc:100157776	Neutrophil degranulation; Cooperation of PDCL (PhLP1) and TRiC/CCT in G-protein beta folding; RHOBTB2 GTPase cycle; RHOBTB1 GTPase cycle; Association of TriC/CCT with target proteins during biosynthesis		5	0	0.883	1.278	1.012	1.115	0.993548	0.803232	0.958425	0.854888	41.44	44.02	39.92	44.07	115	83.9	129.9	71.2	20.21	31.96	19.9	29.05
FALSE	High	Master Protein	A0A8W4FAT6	Poly(rC) binding protein 1 OS=Sus scrofa OX=9823 GN=PCBP1 PE=1 SV=1	0	FALSE	121.457	55	14	31	324	10	322	33.9	7.85	1196.12	14	RNA metabolism OR transcription;other metabolic processes;other biological processes	cytosol;nucleus;other cell component	nucleic acid binding activity;other molecular function	Pf00013		ENSSSCG00000056128	PCBP1	A0A8W4FAT6	mRNA Splicing - Major Pathway; Processing of Capped Intron-Containing Pre-mRNA		2	6	0.92	1.152	1.096	1.011	0.951382	0.973138	0.933743	0.980602	39.71	29.89	33.99	41.03	106.5	88.6	100	104.8	6.75	12.34	10.38	12.75
FALSE	High	Master Protein	A0A287BI36	PDZ and LIM domain 5 OS=Sus scrofa OX=9823 GN=PDLIM5 PE=1 SV=1	0	FALSE	121.251	78	18	31	562	3	214	23.8	10.07	1886.15	18				Pf00595		ENSSSCG00000009192	PDLIM5	A0A287BI36			0	21	0.907	1.099	1.094	0.987	0.962726	0.987181	0.936958	0.992434	44.83	51.83	43.73	41.29	94	109.7	95.4	100.9	24	20.79	13.62	11.01
FALSE	High	Master Protein	I3LQ84	Collagen type VI alpha 2 chain OS=Sus scrofa OX=9823 GN=COL6A2 PE=1 SV=4	0	FALSE	121.13	32	27	33	367	27	938	101	6.73	913.6	27	signal transduction;other biological processes	non-structural extracellular;extracellular matrix;plasma membrane;other membranes;other cell component	other molecular function	Pf00092		ENSSSCG00000028022	COL6A2	I3LQ84	Collagen degradation; Assembly of collagen fibrils and other multimeric structures; Integrin cell surface interactions; Collagen chain trimerization; Signaling by PDGF; ECM proteoglycans		7	0	0.696	1.456	0.658	1.369	0.535175	0.387518	1.8819e-05	0.257424	98.36	100.5	78.6	79.74	86.9	141.9	115	56.2	94.15	56.17	81.37	73.09
FALSE	High	Master Protein	A0A5G2QQE8	Apoptosis inducing factor mitochondria associated 1 OS=Sus scrofa OX=9823 GN=AIFM1 PE=1 SV=2	0	FALSE	121.116	50	25	29	422	25	633	69.1	9.35	1325.51	25	cell organization and biogenesis;stress response;transport;signal transduction;other biological processes	cytosol;mitochondrion;nucleus	nucleic acid binding activity;other molecular function	Pf07992, Pf14721		ENSSSCG00000012657	AIFM1	A0A5G2QQE8			0	0	0.909	1.002	1.077	0.843	0.959421	0.856146	0.955371	0.853669	46.53	44.99	47.52	45.91	95.8	113.7	84.3	106.2	19.24	22.12	19.95	11.95
FALSE	High	Master Protein	A0A480JRT9	26S proteasome non-ATPase regulatory subunit 2 OS=Sus scrofa OX=9823 GN=PSMD2 PE=1 SV=1	0	FALSE	121.038	38	29	35	370	29	908	100.2	5.2	901.03	29	other biological processes	other cell component	enzyme regulator activity	Pf01851, Pf17781, Pf18051	100627568	ENSSSCG00000046387; ENSSSCG00005017577	PSMD2	A0A286ZLH1; A0A480JRT9; A0A8D1WG70; ssc:100627568	FCERI mediated NF-kB activation; Interleukin-1 signaling; Neddylation; Antigen processing: Ubiquitination & Proteasome degradation; Ub-specific processing proteases; Regulation of RUNX3 expression and activity; Cdc20:Phospho-APC/C mediated degradation of Cyclin A; Separation of Sister Chromatids; Assembly of the pre-replicative complex; Orc1 removal from chromatin; ABC-family proteins mediated tr…		50	0	0.893	1.1	0.998	0.987	0.983357	0.987181	0.943788	0.992434	41.48	44.83	44.06	37.18	97.1	96.7	99.4	106.8	12.89	11.94	11.47	19.38
FALSE	High	Master Protein	A0A287AUX8	T-complex protein 1 subunit gamma OS=Sus scrofa OX=9823 GN=CCT3 PE=1 SV=1	0	FALSE	120.901	60	28	36	385	4	495	54.9	6.34	1104.72	28	protein metabolism;other metabolic processes	cytosol	other molecular function	Pf00118		ENSSSCG00000006487	CCT3	A0A287AUX8			0	0	1.106	1.435	1.081	1.271	0.549574	0.501609	0.950838	0.476776	57.61	53.57	52.88	51.32	104.7	87.8	120.2	87.3	46.51	29.08	37.02	19.35
FALSE	High	Master Protein	F1SRK6	Endoplasmin OS=Sus scrofa OX=9823 GN=HSP90B1 PE=1 SV=4	0	FALSE	119.694	38	28	32	375	26	804	92.4	4.82	1065.47	28	protein metabolism;other metabolic processes;stress response	cytosol;ER/Golgi;other cell component	other molecular function	Pf00183, Pf13589		ENSSSCG00000000849	HSP90B1	F1SRK6			0	0	0.802	1.436	1.042	1.061	0.918952	0.440382	0.999748	0.930419	56.76	55.18	35.67	42.71	135.1	82.3	92	90.7	42.15	12.61	25.09	11.86
FALSE	High	Master Protein	A0A5G2Q8W0	EMAP like 1 OS=Sus scrofa OX=9823 GN=EML1 PE=1 SV=1	0	FALSE	119.691	35	28	35	363	27	904	98.6	8.46	1096.48	28				Pf00400, Pf03451		ENSSSCG00000027667	EML1	A0A5G2Q8W0			0	1	1.131	0.995	0.982	1.109	0.429856	0.848255	0.905362	0.865554	49.8	50.52	39.71	40.56	91.4	106.9	113.6	88.1	27.4	19.03	33.89	26.87
FALSE	High	Master Protein	F1SQR8	Leukotriene A(4) hydrolase OS=Sus scrofa OX=9823 GN=LTA4H PE=1 SV=4	0	FALSE	119.46	49	27	30	400	27	606	68.6	6.2	1228.68	27	protein metabolism;other metabolic processes	cytosol;nucleus	other molecular function	Pf01433, Pf09127, Pf17900		ENSSSCG00000000891	LTA4H	F1SQR8	Neutrophil degranulation; Synthesis of Leukotrienes (LT) and Eoxins (EX); Biosynthesis of D-series resolvins; Biosynthesis of E-series 18(S)-resolvins; Biosynthesis of protectins; Biosynthesis of aspirin-triggered D-series resolvins; Biosynthesis of E-series 18(R)-resolvins		7	0	1.229	0.868	0.965	1.132	0.177338	0.43816	0.833258	0.834196	46	45.72	38.72	39.44	74.5	100.7	122.6	102.2	36.31	13.11	31.02	10.42
FALSE	High	Master Protein	Q7M2W6	Alpha-crystallin B chain OS=Sus scrofa OX=9823 GN=CRYAB PE=2 SV=1	0	FALSE	119.077	70	18	24	665	16	175	20.1	7.33	2542.67	18	protein metabolism;other metabolic processes;stress response;other biological processes	non-structural extracellular;nucleus;other cytoplasmic organelle;other cell component	other molecular function	Pf00011, Pf00525	100519789	ENSSSCG00000036724; ENSSSCG00025042507; ENSSSCG00030070976; ENSSSCG00035064861; ENSSSCG00040060499; ENSSSCG00050022877; ENSSSCG00055014007; ENSSSCG00060063075; ENSSSCG00070008603	CRYAB	Q7M2W6; ssc:100519789	HSF1-dependent transactivation		1	0	0.634	1.822	1.129	1.022	0.229843	0.0140991	0.814973	0.969462	72.6	74.4	63.9	60.39	118.6	100.9	86.6	94	59.69	40.72	36.93	20.15
FALSE	High	Master Protein	P41367	Medium-chain specific acyl-CoA dehydrogenase, mitochondrial OS=Sus scrofa OX=9823 GN=ACADM PE=1 SV=3	0	FALSE	118.583	58	26	32	406	26	421	46.5	8.28	1252.14	26	other metabolic processes;stress response;developmental processes;other biological processes	other membranes;mitochondrion;other cell component	other molecular function	Pf00441, Pf02770, Pf02771, Pf08028	397104	ENSSSCG00000003776; ENSSSCG00025014343; ENSSSCG00070017536	ACADM	P41367; Q58XQ3; ssc:397104	Beta oxidation of decanoyl-CoA to octanoyl-CoA-CoA; Beta oxidation of octanoyl-CoA to hexanoyl-CoA; mitochondrial fatty acid beta-oxidation of unsaturated fatty acids		3	0	0.879	0.827	0.951	0.692	0.998916	0.268552	0.783666	0.274245	59.31	63.08	64.37	69.27	97.5	115	88.2	99.3	45.3	29.37	28.67	52.33
FALSE	High	Master Protein	F1SR05	L-lactate dehydrogenase OS=Sus scrofa OX=9823 GN=LDHB PE=1 SV=3	0	FALSE	118.489	55	21	30	495	18	377	41.4	7.64	1460.28	21	other metabolic processes	other membranes;mitochondrion	other molecular function	Pf00056, Pf02866	102161427	ENSSSCG00000000576; ENSSSCG00005045986	LDHB	A0A4X1VED5; F1SR05; ssc:102161427			0	0	0.72	1.1	1.089	0.755	0.635581	0.987181	0.938862	0.548716	66.77	59	47.75	58.06	119.3	97.8	86.2	96.7	51.45	37.39	35.14	26.21
FALSE	High	Master Protein	Q9TSX9	Peroxiredoxin-6 OS=Sus scrofa OX=9823 GN=PRDX6 PE=2 SV=3	0	FALSE	118.449	80	24	35	491	24	224	25	6.01	1499.71	24	other metabolic processes;stress response;other biological processes	cytosol;mitochondrion;nucleus;other cytoplasmic organelle;other cell component	other molecular function	Pf00578, Pf10417	399538	ENSSSCG00000022742; ENSSSCG00005034711; ENSSSCG00015080621; ENSSSCG00025055749; ENSSSCG00035043474; ENSSSCG00040066164; ENSSSCG00045018365; ENSSSCG00050014915; ENSSSCG00055015446; ENSSSCG00060036630; ENSSSCG00065006462; ENSSSCG00070016829	PRDX6	Q9TSX9; ssc:399538	Neutrophil degranulation; Detoxification of Reactive Oxygen Species		2	0	0.935	1.193	1.025	1.07	0.932304	0.927327	0.974182	0.920689	58.21	58.12	46.07	50.85	116.6	99.2	92.3	91.9	19.73	16.73	15.41	20.18
FALSE	High	Master Protein	Q75ZZ6	Troponin T, slow skeletal muscle OS=Sus scrofa OX=9823 GN=TNNT1 PE=2 SV=3	0	FALSE	117.486	63	20	31	869	2	262	31.2	6.2	2245.19	20	cell organization and biogenesis;other biological processes	cytoskeleton	cytoskeletal activity	Pf00992	396579	ENSSSCG00000025353; ENSSSCG00025060477; ENSSSCG00030052097; ENSSSCG00035037707; ENSSSCG00040020546; ENSSSCG00045010614; ENSSSCG00050061966; ENSSSCG00055013544; ENSSSCG00060039415; ENSSSCG00065020272; ENSSSCG00070022767	TNNT1	Q75ZZ5; Q75ZZ6; ssc:396579	Striated Muscle Contraction		1	21	0.572	1.481	1.02	0.853	0.0450226	0.326947	0.972326	0.873417	73.97	71.98	57.48	72.95	128.6	102.3	89	80	36.26	20.85	43.98	21.83
FALSE	High	Master Protein	A0A8W4FI68	PDZ and LIM domain 5 OS=Sus scrofa OX=9823 GN=PDLIM5 PE=1 SV=1	0	FALSE	117.201	34	16	27	466	5	601	64.2	8.56	1634.68	16			other molecular function	Pf00412, Pf00595		ENSSSCG00000009192	PDLIM5	A0A8W4FI68			0	0	1.003	1.032	0.933	1.098	0.875758	0.919069	0.925999	0.904659	76.79	66.39	69.05	63.95	133.8	77.3	113.5	75.3	58.35	81.78	98.42	42.16
FALSE	High	Master Protein	A0A5G2QRV6	Basal cell adhesion molecule OS=Sus scrofa OX=9823 GN=BCAM PE=1 SV=1	0	FALSE	116.951	56	28	31	271	28	622	67.2	5.66	832.15	28		other membranes		Pf08205, Pf13927	100738241	ENSSSCG00000020657	BCAM	A0A5G2QRV6; ssc:100738241			0	0	0.789	1.444	0.946	1.132	0.892015	0.472807	0.814629	0.813321	60.23	62.13	47.32	38.29	125.7	102.3	92	80	37.61	39.29	33.65	19.8
FALSE	High	Master Protein	F1S415	BAG cochaperone 3 OS=Sus scrofa OX=9823 GN=BAG3 PE=1 SV=3	0	FALSE	116.623	51	28	32	380	28	608	65.1	8.54	1208.53	28	stress response;signal transduction;other biological processes	other membranes;cytosol;cytoskeleton;nucleus;other cell component	other molecular function	Pf02179		ENSSSCG00000010686	BAG3	F1S415	Regulation of HSF1-mediated heat shock response		1	0	0.776	1.342	1.079	0.91	0.856015	0.665425	0.953396	0.958808	46.44	46.28	47.37	48.6	114.9	94.6	91.9	98.6	29.75	24.83	18.54	36
FALSE	High	Master Protein	F1RQR4	EH domain containing 1 OS=Sus scrofa OX=9823 GN=EHD1 PE=1 SV=3	0	FALSE	115.958	58	29	32	402	26	564	63.6	7.25	1144.94	29	cell organization and biogenesis;transport;other biological processes	plasma membrane;other membranes;other cytoplasmic organelle;other cell component	other molecular function	Pf00350, Pf12763, Pf16880, Pf18150		ENSSSCG00000013017	EHD1	F1RQR4	Factors involved in megakaryocyte development and platelet production		1	3	0.969	1.134	0.926	1.163	0.890306	0.987181	0.639434	0.771116	49.56	45.89	40.08	49.95	104.2	100.2	102.9	92.6	21.56	10.63	27.33	21.78
FALSE	High	Master Protein	A0A286ZUI9	glycogenin glucosyltransferase OS=Sus scrofa OX=9823 GN=GYG1 PE=1 SV=1	0	FALSE	115.914	45	14	30	368	14	333	37.4	5.3	1274.87	14	other metabolic processes	other cell component	other molecular function	Pf01501		ENSSSCG00000011698	GYG1	A0A286ZUI9	Neutrophil degranulation; Glycogen synthesis; Glycogen breakdown (glycogenolysis)		3	0	0.807	1.32	1.088	0.925	0.922981	0.723247	0.942811	0.974274	46.55	46.02	44.38	45.27	109.2	87.8	97.8	105.2	8.74	24.44	9.97	15.65
FALSE	High	Master Protein	A0A5G2QKD4	Troponin T, slow skeletal muscle OS=Sus scrofa OX=9823 GN=TNNT1 PE=1 SV=1	0	FALSE	115.656	57	19	30	856	1	270	32.1	5.87	2265.73	19	other biological processes	cytoskeleton		Pf00992		ENSSSCG00000025353	TNNT1	A0A5G2QKD4			0	0	0.619	1.566	0.959	0.939	0.44604	0.464803	0.942152	0.980602	96.76	108.04	101.12	84.16	160.8	138.9	40	60.3	70.48	49.51	82.67	46.38
FALSE	High	Master Protein	A0A287ATC5	Protein kinase C and casein kinase substrate in neurons 3 OS=Sus scrofa OX=9823 GN=PACSIN3 PE=1 SV=1	0	FALSE	114.935	54	26	34	312	26	501	56.6	7.09	923.61	26	cell organization and biogenesis;other biological processes	plasma membrane;other membranes;cytosol;other cytoplasmic organelle;other cell component	cytoskeletal activity;other molecular function	Pf00611, Pf14604		ENSSSCG00000013244	PACSIN3	A0A287ATC5; A0A287BQ85	Clathrin-mediated endocytosis		1	0	0.918	1.117	0.988	0.971	0.951382	0.9994	0.92748	0.999655	55.19	54.46	50.56	50.86	121.7	93.9	92.9	91.5	34.21	37.39	34.27	10.31
FALSE	High	Master Protein	F1S288	Syntrophin beta 1 OS=Sus scrofa OX=9823 GN=SNTB1 PE=1 SV=3	0	FALSE	114.161	53	25	29	373	24	542	58.3	8.31	1123.43	25		plasma membrane;other membranes;cytoskeleton;other cell component	other molecular function	Pf00169, Pf00595, Pf18012, Pf23012		ENSSSCG00000005994	SNTB1	F1S288			0	1	1.054	1.035	1.182	0.927	0.655379	0.91409	0.59938	0.975502	49.84	46	40.12	43.08	97.1	91.1	100.2	111.6	45.34	10.38	8.83	10.5
FALSE	High	Master Protein	I3LMH4	Eukaryotic translation initiation factor 4 gamma 1 OS=Sus scrofa OX=9823 GN=EIF4G1 PE=1 SV=4	0	FALSE	114.003	22	31	34	317	26	1611	176.9	5.36	765.17	31	protein metabolism;other metabolic processes	other cell component	nucleic acid binding activity;other molecular function	Pf02020, Pf02847, Pf02854	449528	ENSSSCG00000030255	EIF4G1	I3LMH4			0	3	0.949	1.15	0.984	1.116	0.919314	0.973965	0.941599	0.849583	40.62	46.09	46.25	45.48	99	100	120	81.1	40.68	35.58	16.92	25.27
FALSE	High	Master Protein	P80276	Aldo-keto reductase family 1 member B1 OS=Sus scrofa OX=9823 GN=AKR1B1 PE=1 SV=2	0	FALSE	113.688	75	22	33	460	20	316	35.8	6.14	1352.84	22	other metabolic processes	cytosol	other molecular function	Pf00248	396816		AKR1B1	P80276; ssc:396816			0	2	0.959	1.08	1.047	1.023	0.909976	0.970466	0.99888	0.968902	50.16	57.53	40.46	45.74	108.4	99.6	95.5	96.5	39.09	14.74	22.28	13.92
FALSE	High	Master Protein	A0A286ZXI4	Ig-like domain-containing protein OS=Sus scrofa OX=9823 PE=4 SV=2	0	FALSE	112.981	36	27	32	292	27	859	93	9.8	766.73	27				Pf07679, Pf16650							0	0	1.04	1.063	0.961	1.165	0.7064	0.949792	0.814973	0.76702	48.02	44.18	45.14	50	105.2	106.7	97.2	90.9	17.57	16.22	27.8	23.61
FALSE	High	Master Protein	A0A4X1UDZ5	Tropomodulin-1 OS=Sus scrofa OX=9823 GN=TMOD1 PE=1 SV=1	0	FALSE	112.957	57	20	27	331	19	359	40.4	5.14	1108.97	20	cell organization and biogenesis;developmental processes;other biological processes	other membranes;cytoskeleton;nucleus	cytoskeletal activity	Pf03250	100316850	ENSSSCG00000063066; ENSSSCG00005017502	TMOD1	A0A287BCZ0; A0A4X1UDZ5; ssc:100316850	Striated Muscle Contraction		1	0	0.75	1.229	0.886	1.032	0.776809	0.880157	0.397801	0.963775	51.87	51.41	42.92	38.78	121.1	100.4	90.7	87.7	29.62	9.62	38.39	21.3
FALSE	High	Master Protein	F1SRF1	Kelch like family member 40 OS=Sus scrofa OX=9823 GN=KLHL40 PE=4 SV=3	0	FALSE	112.947	39	28	34	418	28	623	69.6	5.14	1197.85	28	other biological processes	cytoskeleton		Pf00651, Pf01344, Pf07707		ENSSSCG00000011286	KLHL40	F1SRF1			0	0	0.923	1.135	1.231	0.861	0.946645	0.987181	0.366825	0.892445	44.39	47.21	44.53	43.14	98.8	95	97.7	108.4	20.31	21.55	20.88	13.13
FALSE	High	Master Protein	A0A8D1LFT0	ferroxidase OS=Sus scrofa OX=9823 GN=CP PE=1 SV=1	0	FALSE	112.644	28	26	31	226	26	1094	125.3	6.15	650.85	26	transport;other biological processes	non-structural extracellular	other molecular function	Pf00394, Pf07731, Pf07732	406870	ENSSSCG00000011700; ENSSSCG00005022803	CP	A0A8D1LFT0; K7GKN3	Regulation of Insulin-like Growth Factor (IGF) transport and uptake by Insulin-like Growth Factor Binding Proteins (IGFBPs); Post-translational protein phosphorylation; Iron uptake and transport; Metal ion SLC transporters		4	0	0.847	1.421	1.242	0.906	0.960034	0.527848	0.438289	0.960423	66.43	61.84	55.31	63.95	107	88	89.2	115.9	95.04	25.25	45.34	51.41
FALSE	High	Master Protein	A0A287AW32	Heterogeneous nuclear ribonucleoproteins A2/B1 OS=Sus scrofa OX=9823 GN=HNRNPA2B1 PE=1 SV=1	0	FALSE	111.743	59	22	30	401	22	361	38.4	9.07	1109.43	22	transport;other biological processes	nucleus	nucleic acid binding activity	Pf00076, Pf11627		ENSSSCG00000036350	HNRNPA2B1	A0A287AW32	mRNA Splicing - Major Pathway; Processing of Capped Intron-Containing Pre-mRNA		2	0	0.77	1.192	1.063	0.865	0.841396	0.929567	0.972661	0.898322	46.52	41.11	42.33	39.31	110.4	98.4	87	104.3	24.27	17.91	12.93	9.37
FALSE	High	Master Protein	A0A4X1SZP7	NADH dehydrogenase [ubiquinone] flavoprotein 1, mitochondrial OS=Sus scrofa OX=9823 GN=NDUFV1 PE=1 SV=1	0	FALSE	111.591	61	22	31	378	22	464	50.5	8.07	1222.34	22	other metabolic processes;transport	cytosol	transporter activity;other molecular function	Pf01512, Pf10589, Pf22461	100522783	ENSSSCG00000012896; ENSSSCG00005005069	NDUFV1	A0A4X1SZP7; F1RVN1; ssc:100522783	Complex I biogenesis; Mitochondrial protein degradation		3	0	0.709	0.869	0.933	0.689	0.594502	0.43816	0.689063	0.26287	52.96	52.67	48.53	50.53	94.2	135.9	68.2	101.7	39.78	18.7	12.67	30.21
FALSE	High	Master Protein	F1RGH4	Proline-rich basic protein 1 OS=Sus scrofa OX=9823 GN=PROB1 PE=1 SV=2	0	FALSE	110.904	39	29	34	279	29	1019	107.2	9.74	682.62	29		nucleus		Pf15232		ENSSSCG00000014347	PROB1	F1RGH4			0	0	1.022	1.051	0.963	1.137	0.747523	0.939873	0.873257	0.826043	63.21	51.98	47.15	53.77	110.9	95.1	104.7	89.3	24.08	24.55	17.02	16.8
FALSE	High	Master Protein	F6QA08	Protein disulfide-isomerase OS=Sus scrofa OX=9823 GN=PDIA3 PE=1 SV=1	0	FALSE	110.589	46	25	27	369	25	504	56.7	6.42	1088.88	25	cell adhesion;cell organization and biogenesis;protein metabolism;other metabolic processes;stress response;signal transduction;other biological processes	non-structural extracellular;other membranes;ER/Golgi;other cell component	other molecular function	Pf00085, Pf13848		ENSSSCG00000004700	PDIA3	F6QA08	Antigen Presentation: Folding, assembly and peptide loading of class I MHC; Calnexin/calreticulin cycle; ER-Phagosome pathway		3	0	0.831	1.197	0.919	1.067	0.951382	0.924127	0.601824	0.922577	46.15	44.86	41.12	43.75	118.5	103.3	83.9	94.2	25.34	18.28	37.95	17.66
FALSE	High	Master Protein	A0A287B9H3	PDZ and LIM domain 7 OS=Sus scrofa OX=9823 GN=PDLIM7 PE=1 SV=3	0	FALSE	110.518	52	18	35	511	7	364	39.4	10.07	1474.25	18				Pf00595		ENSSSCG00000040507	PDLIM7	A0A287B9H3			0	18	0.931	1.088	1.072	0.947	0.934403	0.974054	0.958425	0.992434	44.94	49.21	44.71	43.24	97.7	103.2	100.3	98.7	20.4	10.11	13.9	13.05
FALSE	High	Master Protein	A0A4X1SYV7	Aspartate--tRNA ligase, cytoplasmic OS=Sus scrofa OX=9823 GN=DARS1 PE=1 SV=1	0	FALSE	110.128	59	26	30	386	26	468	53.5	6.48	1103.02	26	protein metabolism;RNA metabolism OR transcription;other metabolic processes	other cell component	nucleic acid binding activity;other molecular function	Pf00152, Pf01336		ENSSSCG00000015689; ENSSSCG00005037146	DARS1	A0A286ZYS2; A0A4X1SYV7			0	0	0.832	1.02	0.998	0.886	0.951382	0.893328	0.942632	0.929212	52.08	59.2	44.61	43.32	108.9	106.9	85.5	98.7	50.9	17.83	45.44	25.99
FALSE	High	Master Protein	A0A5G2QSU5	Pyruvate dehydrogenase E1 component subunit beta OS=Sus scrofa OX=9823 GN=PDHB PE=1 SV=1	0	FALSE	109.888	61	17	27	385	17	361	39.6	7.47	1177.14	17	other metabolic processes	mitochondrion;nucleus;other cell component	other molecular function	Pf02779, Pf02780		ENSSSCG00000025881	PDHB	A0A5G2QSU5	Mitochondrial protein degradation; Signaling by Retinoic Acid; Regulation of pyruvate dehydrogenase (PDH) complex; PDH complex synthesizes acetyl-CoA from PYR		4	0	0.867	0.886	1.149	0.702	0.998378	0.512728	0.750091	0.311626	41.29	46.25	42.17	43.12	88.4	106.6	81.8	123.2	22.32	20.75	15.16	16.99
FALSE	High	Master Protein	I3LQD3	Calpain-2 catalytic subunit OS=Sus scrofa OX=9823 GN=CAPN2 PE=1 SV=3	0	FALSE	109.746	49	27	32	324	27	726	82.4	5.17	890.02	27	protein metabolism;other metabolic processes;developmental processes;other biological processes	plasma membrane;other membranes;cytosol;ER/Golgi;nucleus;other cytoplasmic organelle;other cell component	other molecular function	Pf00648, Pf01067, Pf13833		ENSSSCG00000029411	CAPN2	I3LQD3	Turbulent (oscillatory, disturbed) flow shear stress activates signaling by PIEZO1 and integrins in endothelial cells; High laminar flow shear stress activates signaling by PIEZO1 and PECAM1:CDH5:KDR in endothelial cells; Degradation of the extracellular matrix		3	0	0.891	1.348	1.118	1.062	0.983357	0.655478	0.857459	0.930306	38.25	45.63	40.25	38.91	120.2	82	106.3	91.6	30.16	13.57	45.65	14.17
FALSE	High	Master Protein	I3LD72	EH domain containing 2 OS=Sus scrofa OX=9823 GN=EHD2 PE=1 SV=1	0	FALSE	109.713	59	28	33	346	24	543	61.2	6.37	910.93	28	cell organization and biogenesis;transport;other biological processes	plasma membrane;other membranes;cytosol;cytoskeleton;other cytoplasmic organelle;other cell component	other molecular function	Pf00350, Pf12763, Pf16880, Pf18150	100624668	ENSSSCG00000023371	EHD2	I3LD72; ssc:100624668	Factors involved in megakaryocyte development and platelet production		1	2	0.673	1.22	1.11	0.798	0.416606	0.894818	0.892534	0.725616	59.2	69.01	50.94	49.78	118.5	93.2	72.9	115.4	58.11	29.73	30.01	10.98
FALSE	High	Master Protein	I3LIE3	Myosin heavy chain 14 OS=Sus scrofa OX=9823 GN=MYH14 PE=1 SV=3	0	FALSE	109.534	14	29	33	536	17	2040	232	5.6	1497.16	29	cell organization and biogenesis;other biological processes	cytoskeleton;other cell component	cytoskeletal activity;other molecular function	Pf00063, Pf01576, Pf02736		ENSSSCG00000027407	MYH14	I3LIE3	RHO GTPases activate PAKs		1	0	0.97	1.299	1.158	1.098	0.918952	0.781557	0.770539	0.898322	64.5	68.03	51.66	49.5	122.8	88.1	110.6	78.5	22.44	32.7	24.55	32.63
FALSE	High	Master Protein	D0G0C9	T-complex protein 1 subunit eta OS=Sus scrofa OX=9823 GN=CCT7 PE=1 SV=1	0	FALSE	109.496	53	23	29	331	23	543	59.4	7.15	1010.11	23	protein metabolism;other metabolic processes	cytosol	other molecular function	Pf00118	100322871	ENSSSCG00000008303; ENSSSCG00005026698	CCT7	A0A4X1W7V3; D0G0C9; F1SLF6; ssc:100322871			0	0	0.777	1.226	0.96	1.031	0.856018	0.894818	0.844697	0.963775	33.53	42.6	44.53	37.12	131.9	82.9	90	95.1	24.71	6.95	24.21	21.54
FALSE	High	Master Protein	A0A5K1UKC5	Biglycan OS=Sus scrofa OX=9823 GN=BGN PE=1 SV=2	0	FALSE	108.596	51	17	29	266	17	369	41.5	7.52	819.67	17	developmental processes	non-structural extracellular;extracellular matrix;plasma membrane;other membranes;ER/Golgi;other cell component	other molecular function	Pf01462, Pf13855	397396	ENSSSCG00000012766	BGN	A0A5K1UKC5; ssc:397396	A tetrasaccharide linker sequence is required for GAG synthesis; ECM proteoglycans; CS/DS degradation; Chondroitin sulfate biosynthesis; Dermatan sulfate biosynthesis		5	0	0.572	1.745	0.855	1.253	0.0456356	0.0363932	0.309289	0.533104	88.91	86.01	77.22	80.62	148.1	54.5	120.3	77.1	105.6	66.92	46.07	72.31
FALSE	High	Master Protein	A0A2C9F366	Heat shock protein beta-1 OS=Sus scrofa OX=9823 GN=HSPB1 PE=3 SV=1	0	FALSE	108.345	84	20	23	658	18	231	25.5	9.07	1958.02	20	protein metabolism;other metabolic processes;transport;signal transduction;other biological processes	plasma membrane;cytoskeleton;nucleus;other cell component	enzyme regulator activity;other molecular function	Pf00011		ENSSSCG00000039962	HSPB1	A0A2C9F366	Extra-nuclear estrogen signaling; MAPK6/MAPK4 signaling; VEGFA-VEGFR2 Pathway; AUF1 (hnRNP D0) binds and destabilizes mRNA		4	2	0.693	1.503	1.01	1.016	0.522974	0.282519	0.958425	0.975502	74.23	73.04	58.05	57.8	115.4	86.9	104.2	93.5	64.02	21.27	23.39	19.8
FALSE	High	Master Protein	P54612	Serine/threonine-protein phosphatase 2A 65 kDa regulatory subunit A alpha isoform OS=Sus scrofa OX=9823 GN=PPP2R1A PE=2 SV=2	0	FALSE	108.211	49	24	28	334	24	589	65.3	5.11	1034.05	24	cell cycle OR cell proliferation;other biological processes	plasma membrane;other membranes;cytosol;nucleus;other cell component	enzyme regulator activity	Pf02985, Pf13646, Pf22646	397088	ENSSSCG00005002253; ENSSSCG00040022372; ENSSSCG00070016930	PPP2R1A	P54612; ssc:397088	Separation of Sister Chromatids; Resolution of Sister Chromatid Cohesion; Initiation of Nuclear Envelope (NE) Reformation; PI5P, PP2A and IER3 Regulate PI3K/AKT Signaling; Regulation of TP53 Degradation; Amplification of signal from unattached kinetochores via a MAD2 inhibitory signal; RHO GTPases Activate Formins; EML4 and NUDC in mitotic spindle formation; PKR-mediated signaling; Negative regul…		33	0	0.853	1.235	0.985	1.033	0.977749	0.863749	0.922325	0.961936	46.21	48.72	37.55	41.82	116.3	91.7	101	91	27.91	11.99	15.39	12.47
FALSE	High	Master Protein	I3LDC1	Succinate dehydrogenase [ubiquinone] iron-sulfur subunit, mitochondrial OS=Sus scrofa OX=9823 GN=SDHB PE=1 SV=1	0	FALSE	107.127	64	19	31	416	19	280	31.6	8.47	1237.73	19	other metabolic processes	other membranes;mitochondrion	other molecular function	Pf13085, Pf13534		ENSSSCG00000020926; ENSSSCG00005044278	SDHB	A0A4X1W8G3; I3LDC1			0	0	0.749	1.168	1.179	0.747	0.770206	0.953127	0.61492	0.504898	48.01	41.48	36.91	39.36	125.2	83.5	74.8	116.5	25.52	12.52	26.54	20.96
FALSE	High	Master Protein	A0A5G2R212	Atypical kinase COQ8A, mitochondrial OS=Sus scrofa OX=9823 GN=COQ8A PE=1 SV=1	0	FALSE	107.065	29	21	27	305	21	677	75.3	7.06	886.01	21	other metabolic processes	other membranes;mitochondrion	kinase activity;other molecular function	Pf03109		ENSSSCG00000010861	COQ8A	A0A5G2R212	Ubiquinol biosynthesis		1	0	0.696	1.043	1.046	0.711	0.535452	0.924127	0.99888	0.35376	56.08	58.27	56.76	55.97	106	104	74.9	115.1	48.16	39.48	28.1	26.63
FALSE	High	Master Protein	A0A288CG57	Elongation factor 1-alpha OS=Sus scrofa OX=9823 GN=EEF1A1 PE=1 SV=2	0	FALSE	107.018	49	20	31	1802	8	450	49	8.87	4082.34	20	protein metabolism;other metabolic processes	other cell component	nucleic acid binding activity;other molecular function	Pf00009, Pf03144, Pf22594		ENSSSCG00000004489	EEF1A1	A0A288CG57			0	0	0.609	1.694	1.04	1.091	0.133287	0.0556445	0.99799	0.898322	62.56	60.26	41.48	34.28	125.1	80.5	99.5	94.8	67.6	19.65	1.82	17.26
FALSE	High	Master Protein	A0A8D1QGF2	Prolyl endopeptidase OS=Sus scrofa OX=9823 GN=PREP PE=1 SV=1	0	FALSE	106.925	39	25	27	324	25	746	84.6	6.42	899.42	25	protein metabolism		other molecular function	Pf00326, Pf02897		ENSSSCG00000004368; ENSSSCG00005030887	PREP	A0A8D1QGF2; F1RYQ0			0	0	0.998	0.989	0.95	1.024	0.829309	0.839141	0.774483	0.965945	47.9	43.17	39.22	41.89	105.3	87.4	104.4	102.9	28.96	23.27	40.83	20.73
FALSE	High	Master Protein	P00348	Hydroxyacyl-coenzyme A dehydrogenase, mitochondrial OS=Sus scrofa OX=9823 GN=HADH PE=1 SV=2	0	FALSE	106.217	55	18	33	433	18	314	34.1	9	1398.42	18	other metabolic processes;other biological processes	mitochondrion	other molecular function	Pf00725, Pf02737	397604	ENSSSCG00000009150; ENSSSCG00015016364; ENSSSCG00025041615; ENSSSCG00030003353; ENSSSCG00035023707; ENSSSCG00040074801; ENSSSCG00045024125; ENSSSCG00050014864; ENSSSCG00055006902; ENSSSCG00060076804; ENSSSCG00065006573; ENSSSCG00070019666	HADH	P00348; Q9XS66; ssc:397604	Mitochondrial protein degradation; Beta oxidation of lauroyl-CoA to decanoyl-CoA-CoA; Beta oxidation of decanoyl-CoA to octanoyl-CoA-CoA; Beta oxidation of octanoyl-CoA to hexanoyl-CoA; Beta oxidation of hexanoyl-CoA to butanoyl-CoA; Beta oxidation of butanoyl-CoA to acetyl-CoA		6	0	0.811	1.011	1.111	0.731	0.925423	0.866077	0.890333	0.432906	48.88	42.33	34.55	47.25	97.7	105	81.7	115.5	18.27	8.2	26.47	10.06
FALSE	High	Master Protein	A0A4X1TKA1	Serine/threonine-protein phosphatase OS=Sus scrofa OX=9823 GN=PPP1CB PE=1 SV=1	0	FALSE	106.013	50	19	22	348	6	389	44.3	7.85	1127.62	19	other metabolic processes;other biological processes	cytosol;nucleus;other cell component	other molecular function	Pf00149, Pf16891		ENSSSCG00000008540; ENSSSCG00005045104	PPP1CB	A0A4X1TKA1; A0A5S6I1J4			0	14	0.868	1.018	0.987	0.929	0.998916	0.885903	0.9247	0.979055	35.31	51.09	43.17	43.51	103.4	97.1	93.5	106	12.69	19.52	12.35	10.36
FALSE	High	Master Protein	Q9XSD9	Decorin OS=Sus scrofa OX=9823 GN=DCN PE=2 SV=1	0	FALSE	105.269	43	19	30	342	19	360	39.9	8.66	1173.95	19		non-structural extracellular		Pf01462, Pf13855	396957		DCN	Q9XSD9; Q9XSH4; ssc:396957			0	0	0.723	1.488	1.037	1.03	0.646346	0.309409	0.99888	0.964365	81.2	72.37	50.25	59.12	113.8	88.4	102.8	95	48.39	20.17	32.8	29.65
FALSE	High	Master Protein	A0A5G2QSU8	Proteasome 26S subunit, ATPase 3 OS=Sus scrofa OX=9823 GN=PSMC3 PE=1 SV=1	0	FALSE	104.908	34	16	25	273	16	629	70.3	5.62	809.2	16	protein metabolism;other metabolic processes;other biological processes	nucleus;other cell component	other molecular function	Pf00004, Pf16450, Pf17862		ENSSSCG00000013239	PSMC3	A0A5G2QSU8	Neutrophil degranulation; Separation of Sister Chromatids; Antigen processing: Ubiquitination & Proteasome degradation; FCERI mediated NF-kB activation; Interleukin-1 signaling; Neddylation; Ub-specific processing proteases; Regulation of RUNX3 expression and activity; Cdc20:Phospho-APC/C mediated degradation of Cyclin A; Assembly of the pre-replicative complex; Orc1 removal from chromatin; ABC-f…		50	0	0.821	1.431	0.989	1.098	0.932304	0.510893	0.946116	0.853685	43.1	58.21	44.71	40.12	137.4	81.5	90.2	90.9	16.12	15.56	39.31	16.67
FALSE	High	Master Protein	A0A287B356	Eukaryotic translation initiation factor 5A-1 OS=Sus scrofa OX=9823 GN=EIF5A PE=1 SV=2	0	FALSE	104.852	35	13	24	360	13	311	33.5	6.15	1189.94	13	protein metabolism;other metabolic processes;other biological processes	other membranes;ER/Golgi	translation activity;nucleic acid binding activity	Pf01287, Pf21485		ENSSSCG00000038359	EIF5A	A0A287B356	Hypusine synthesis from eIF5A-lysine		1	0	1.016	1.015	1.028	0.975	0.781758	0.878328	0.982677	0.998739	51.42	60.67	42.23	47.83	104.1	99.4	93.1	103.4	9.89	8.71	17.71	7.04
FALSE	High	Master Protein	P02189	Myoglobin OS=Sus scrofa OX=9823 GN=MB PE=1 SV=2	0	FALSE	104.549	91	18	26	1315	18	154	17.1	7.31	3585.57	18	other metabolic processes;stress response;transport;other biological processes	cytosol	other molecular function	Pf00042	397467	ENSSSCG00005016417; ENSSSCG00030023027; ENSSSCG00040067247; ENSSSCG00045017115; ENSSSCG00050054308; ENSSSCG00070009373	MB	P02189	Intracellular oxygen transport		1	0	0.719	1.58	1.098	1.068	0.634545	0.150364	0.928068	0.920689	74.8	73.5	60.59	68.09	121.1	90.2	93.8	94.9	41.27	24.74	34.36	22.84
FALSE	High	Master Protein	A0A5G2R5U8	NAC-A/B domain-containing protein OS=Sus scrofa OX=9823 GN=NACA PE=1 SV=2	0	FALSE	104.228	52	24	25	325	24	652	66.4	9.42	1035.26	24		translational apparatus		Pf01849, Pf19026		ENSSSCG00000020830	NACA	A0A5G2R5U8			0	0	0.803	1.273	0.944	1.137	0.919314	0.813822	0.748757	0.825389	43.28	56.77	51.9	48.69	120.1	103.5	91.4	85	25.85	30.88	29.2	31.58
FALSE	High	Master Protein	A0A287A3K5	Ribosomal protein S6 kinase OS=Sus scrofa OX=9823 GN=RPS6KA3 PE=1 SV=1	0	FALSE	104.095	37	25	28	273	23	740	83.6	6.89	756.26	25	signal transduction;other biological processes	cytosol;nucleus	enzyme regulator activity;kinase activity;other molecular function	Pf00069, Pf00433		ENSSSCG00000012163	RPS6KA3	A0A287A3K5	Senescence-Associated Secretory Phenotype (SASP); ERK/MAPK targets; CREB phosphorylation; RSK activation; Gastrin-CREB signalling pathway via PKC and MAPK		6	1	1.081	1.021	0.981	1.136	0.577851	0.898084	0.938174	0.823159	46.42	51.51	54.07	48.31	97.7	87.2	109	106.2	22.2	26.67	26.19	35.3
FALSE	High	Master Protein	A0A8D1Q9E8	Geranylgeranyl transferase type-2 subunit alpha OS=Sus scrofa OX=9823 GN=RABGGTA PE=1 SV=1	0	FALSE	103.156	50	29	40	335	29	569	65.1	5.88	899.63	29	other metabolic processes		other molecular function	Pf01239, Pf07711		ENSSSCG00000001992; ENSSSCG00005015999	RABGGTA	A0A5G2R7L5; A0A8D1Q9E8			0	0	1.081	1	1.078	1.048	0.590855	0.85341	0.953396	0.945209	37.76	39.78	35.85	36.27	98	85.6	106.8	109.6	26.76	27.77	38.3	16.35
FALSE	High	Master Protein	A0A4X1UGE4	Eukaryotic initiation factor 4A-II OS=Sus scrofa OX=9823 GN=EIF4A2 PE=1 SV=1	0	FALSE	103.036	72	23	28	363	11	362	41.3	5.64	1125.6	23	other biological processes	other cell component	nucleic acid binding activity;other molecular function	Pf00270, Pf00271		ENSSSCG00000011803; ENSSSCG00005037049	EIF4A2	A0A4X1UGE4; F6Q8Z7			0	12	0.934	1.099	1.099	0.943	0.932304	0.987035	0.92748	0.989253	46.53	46.53	46.82	47.98	106.7	101.5	99.5	92.3	44.34	11.02	27.38	12.89
FALSE	High	Master Protein	Q29551	Succinyl-CoA:3-ketoacid coenzyme A transferase 1, mitochondrial OS=Sus scrofa OX=9823 GN=OXCT1 PE=1 SV=2	0	FALSE	102.466	44	17	25	307	17	520	56.3	8.1	1023.97	17	other metabolic processes	mitochondrion	other molecular function	Pf01144	396978	ENSSSCG00000016863; ENSSSCG00015062938; ENSSSCG00025038332; ENSSSCG00030056134; ENSSSCG00040060882; ENSSSCG00050054966; ENSSSCG00055006211; ENSSSCG00065065004; ENSSSCG00070005220	OXCT1	F1SMH7; Q29551; ssc:396978	Mitochondrial protein degradation; Utilization of Ketone Bodies		2	0	0.965	0.838	1.008	0.828	0.894442	0.308321	0.955371	0.822661	42.5	46.07	44.19	47.36	86.1	109.2	99.2	105.5	22.89	17.55	20.71	23.96
FALSE	High	Master Protein	A0A8D1AA90	Carnitine O-palmitoyltransferase 2, mitochondrial OS=Sus scrofa OX=9823 GN=CPT2 PE=1 SV=1	0	FALSE	102.343	45	24	26	272	24	658	73.9	8.81	750.02	24	other metabolic processes;developmental processes;other biological processes	other membranes;mitochondrion;nucleus	other molecular function	Pf00755		ENSSSCG00000003851; ENSSSCG00005031062	CPT2	A0A5G2R8A9; A0A8D1AA90	Carnitine shuttle		1	0	0.783	1.01	1.158	0.657	0.858712	0.883641	0.76215	0.16693	59.1	65.06	56.58	55.64	96.2	96.5	58	149.3	70.5	58.04	65.67	36.53
FALSE	High	Master Protein	F6QAM9	Adenylosuccinate lyase OS=Sus scrofa OX=9823 GN=ADSL PE=1 SV=2	0	FALSE	102.155	50	22	31	325	22	501	56.7	7.77	936.69	22	other metabolic processes	cytosol	other molecular function	Pf00206, Pf10397		ENSSSCG00000000077	ADSL	F6QAM9			0	0	1.009	0.956	0.959	1.034	0.804395	0.753563	0.810173	0.960423	55.69	49.93	43.65	40.75	78.3	103.1	118.3	100.4	21.47	21.34	27.8	25.28
FALSE	High	Master Protein	F1RPW9	Elongation factor 1-gamma OS=Sus scrofa OX=9823 GN=EEF1G PE=4 SV=3	0	FALSE	102.127	39	20	24	331	20	436	49.9	6.57	1050.3	20	protein metabolism;other metabolic processes	nucleus;other cell component	nucleic acid binding activity	Pf00043, Pf00647, Pf02798		ENSSSCG00000013064	EEF1G	F1RPW9			0	0	0.889	1.081	1.055	0.916	0.986574	0.970466	0.985829	0.965945	45.75	38.5	28.05	35.24	105.9	93.6	93.4	107.1	18.38	14.16	22.67	13.11
FALSE	High	Master Protein	A0A8D1DJI5	T-complex protein 1 subunit alpha OS=Sus scrofa OX=9823 GN=TCP1 PE=1 SV=1	0	FALSE	101.852	55	23	26	374	23	559	60.6	6.13	1128.59	23	protein metabolism;other metabolic processes;other biological processes	cytosol;cytoskeleton;ER/Golgi;other cell component	other molecular function	Pf00118		ENSSSCG00000004048; ENSSSCG00005017527	TCP1	A0A8D1DJI5; F1SB63	Cooperation of PDCL (PhLP1) and TRiC/CCT in G-protein beta folding; Association of TriC/CCT with target proteins during biosynthesis		2	0	0.932	1.107	0.888	1.113	0.932304	0.991645	0.400783	0.860166	46.43	46.12	37.76	42.38	116.8	94.9	101	87.3	14	11.82	21.78	6.27
FALSE	High	Master Protein	A0A4X1V4B4	ATP synthase subunit d, mitochondrial OS=Sus scrofa OX=9823 GN=ATP5PD PE=1 SV=1	0	FALSE	101.12	73	15	21	336	15	170	19.5	6.6	1154.34	15	other metabolic processes;transport		transporter activity	Pf05873		ENSSSCG00000032166; ENSSSCG00005043543	ATP5PD	A0A287B0C3; A0A4X1V4B4	Formation of ATP by chemiosmotic coupling; Cristae formation; Mitochondrial protein degradation		3	0	0.778	1.186	1.163	0.781	0.860818	0.937324	0.697569	0.664205	61.09	57.65	44.74	54.19	114.2	96.7	77.5	111.7	18.99	27.57	25.98	10.87
FALSE	High	Master Protein	A0A287AK19	Moesin OS=Sus scrofa OX=9823 GN=MSN PE=1 SV=3	0	FALSE	101.099	34	27	33	398	17	664	77.2	6.09	1022.1	27	cell adhesion;cell cycle OR cell proliferation;cell organization and biogenesis;other biological processes	plasma membrane;other membranes;cytoskeleton;other cell component	signal transduction activity or receptor binding;cytoskeletal activity;nucleic acid binding activity;other molecular function	Pf00373, Pf00769, Pf09379, Pf09380, Pf20492		ENSSSCG00000012365	MSN	A0A287AK19			0	0	0.912	1.076	1.067	0.872	0.953476	0.970466	0.966377	0.920384	62.95	57.73	49.39	37.75	118.6	82.8	93.8	104.7	32.23	40.84	45.29	38.79
FALSE	High	Master Protein	A0A8D1E655	Junctional sarcoplasmic reticulum protein 1 OS=Sus scrofa OX=9823 GN=JSRP1 PE=4 SV=1	0	FALSE	100.531	59	20	24	326	20	338	37.1	9.29	1089.88	20	other biological processes			Pf15312		ENSSSCG00000031899; ENSSSCG00005020570	JSRP1	A0A287BK05; A0A8D1E655			0	0	0.72	1.361	0.947	1.007	0.635581	0.626261	0.760011	0.982772	54.17	47.15	35.97	42.64	124.9	95	84	96.1	11.84	12.82	8.44	10.57
FALSE	High	Master Protein	A0A5G2QRW3	Hemoglobin, beta OS=Sus scrofa OX=9823 GN=HBB PE=1 SV=1	0	FALSE	100.425	51	14	20	474	2	239	26.1	9.86	1633.3	14	other metabolic processes;transport;other biological processes	cytosol;other cell component	other molecular function	Pf00042		ENSSSCG00000014725	HBB	A0A5G2QRW3	Neutrophil degranulation; Scavenging of heme from plasma; Heme signaling; Cytoprotection by HMOX1; Erythrocytes take up carbon dioxide and release oxygen; Erythrocytes take up oxygen and release carbon dioxide		6	16	0.956	1.057	0.96	1.127	0.911467	0.940289	0.812947	0.839462	64.48	51.63	52.8	61.75	107.1	105.6	89.6	97.6	26.31	27.14	35.29	28.17
FALSE	High	Master Protein	I3L7T4	Lon protease homolog, mitochondrial OS=Sus scrofa OX=9823 GN=LONP1 PE=1 SV=2	0	FALSE	100.202	27	23	26	305	23	960	106.8	6.39	816.8	23	cell organization and biogenesis;protein metabolism;other metabolic processes;stress response;other biological processes	cytosol;mitochondrion;nucleus	nucleic acid binding activity;other molecular function	Pf00004, Pf02190, Pf05362, Pf22667		ENSSSCG00000027128	LONP1	I3L7T4	Mitochondrial protein degradation		1	0	0.827	1.185	1.036	0.948	0.943873	0.937841	0.999453	0.992434	44.25	50.86	42.4	41.3	120	82.4	87.3	110.3	37.65	40.89	12.62	18.4
FALSE	High	Master Protein	Q9N0F1	Dihydrolipoyllysine-residue succinyltransferase component of 2-oxoglutarate dehydrogenase complex, mitochondrial OS=Sus scrofa OX=9823 GN=DLST PE=1 SV=1	0	FALSE	100.011	33	17	30	398	17	455	48.9	8.82	1217.84	17	other metabolic processes	mitochondrion;nucleus;other cell component	other molecular function	Pf00198, Pf00364	397690		DLST	Q9N0F1; ssc:397690			0	0	0.747	1.023	1.017	0.77	0.76038	0.894818	0.966377	0.620864	46.87	46.17	37.93	42.78	103	107.8	79.4	109.8	24.04	14.13	15.69	16.32
FALSE	High	Master Protein	A0A4X1SSR6	Catalase OS=Sus scrofa OX=9823 GN=CAT PE=1 SV=1	0	FALSE	99.682	54	22	24	283	22	550	62.5	6.81	864.17	22	protein metabolism;other metabolic processes;stress response;other biological processes	other membranes;other cytoplasmic organelle;other cell component	other molecular function	Pf00199, Pf06628		ENSSSCG00000013302; ENSSSCG00005037121	CAT	A0A4X1SSR6; F1SGS9	Neutrophil degranulation; Peroxisomal protein import; Detoxification of Reactive Oxygen Species		3	0	0.899	1.007	1.109	0.807	0.970558	0.86324	0.897134	0.760458	42.85	40.44	46.56	45.06	91.1	116.2	67.3	125.4	27.06	13.33	41.94	30.52
FALSE	High	Master Protein	F1RJW7	Calsequestrin OS=Sus scrofa OX=9823 GN=CASQ1 PE=1 SV=2	0	FALSE	99.464	33	13	20	1337	13	402	45.8	4.18	4754.92	13	cell organization and biogenesis;stress response;signal transduction;other biological processes	other membranes;cytosol;cytoskeleton;mitochondrion;ER/Golgi	other molecular function	Pf01216	100156448	ENSSSCG00000006390; ENSSSCG00005009903	CASQ1	A0A4X1VUN1; F1RJW7; F4MHU5; ssc:100156448	Ion homeostasis; Stimuli-sensing channels		2	0	0.807	1.268	0.998	0.998	0.922981	0.82522	0.943788	0.989253	60.28	59.72	53.45	53.26	117.9	96.2	103.1	82.9	20.06	27.61	14.74	13.94
FALSE	High	Master Protein	A0A480ZBJ4	Protein NDRG2 OS=Sus scrofa OX=9823 GN=NDRG2 PE=1 SV=1	0	FALSE	99.417	47	12	23	224	12	371	40.6	5.39	930.03	12	cell cycle OR cell proliferation;developmental processes;signal transduction;other biological processes	ER/Golgi;nucleus;other cell component		Pf03096		ENSSSCG00000030309	NDRG2	A0A480ZBJ4			0	0	0.96	1.108	1.102	0.917	0.909976	0.991645	0.92243	0.965945	50.94	58.71	43.52	36.32	112	90.7	90.8	106.4	25.63	26.43	30.38	12.01
FALSE	High	Master Protein	A0A8W4FE76	Calponin-homology (CH) domain-containing protein OS=Sus scrofa OX=9823 PE=4 SV=1	0	FALSE	98.961	36	26	29	352	1	773	89	5.78	1082.55	26			cytoskeletal activity	Pf00307, Pf00435							0	0
FALSE	High	Master Protein	A0A8W4F6D0	Caldesmon 1 OS=Sus scrofa OX=9823 GN=CALD1 PE=1 SV=1	0	FALSE	98.431	47	26	30	211	26	537	62.3	6.19	587.34	26	other biological processes		cytoskeletal activity;other molecular function	Pf02029		ENSSSCG00000016535	CALD1	A0A8W4F6D0			0	0	0.654	1.454	1.103	0.757	0.257047	0.437088	0.92243	0.564095	58.6	53.29	47.39	53.39	101.1	57.3	93.6	148	37.27	35.79	64.39	42.31
FALSE	High	Master Protein	A0A4X1TTH9	Phosphatidylethanolamine-binding protein 1 OS=Sus scrofa OX=9823 GN=PEBP1 PE=1 SV=1	0	FALSE	98.109	74	13	23	487	13	187	21	7.49	1768.88	13			enzyme regulator activity	Pf01161	100518336	ENSSSCG00000009851; ENSSSCG00005009001	PEBP1	A0A4X1TTH9; F1RKG8; ssc:100518336	Negative regulation of MAPK pathway; MAP2K and MAPK activation		2	0	0.959	1.156	0.842	1.233	0.909976	0.970466	0.16409	0.588134	42.08	44.65	35.38	34.81	108.2	101	104.7	86.1	9.79	12.51	23.77	7
FALSE	High	Master Protein	K7GRK7	Tenascin XB OS=Sus scrofa OX=9823 GN=TNXB PE=1 SV=2	0	FALSE	97.694	14	28	30	112	28	4137	447.2	5.07	269.89	28	cell adhesion;cell organization and biogenesis;other metabolic processes;developmental processes;other biological processes	non-structural extracellular;extracellular matrix;other cell component	other molecular function	Pf00041, Pf00147, Pf07974, Pf18720		ENSSSCG00000023611	TNXB	K7GRK7	ECM proteoglycans		1	0	0.583	1.479	0.886	1.031	0.238708	0.561039	0.782041	0.969462	85.34	78.86	67.61	68.86	156.8	100.3	72.5	70.4	102.14	85.14	163.84	53.67
FALSE	High	Master Protein	A0A8W4FQC1	ATP-dependent RNA helicase DDX1 OS=Sus scrofa OX=9823 GN=DDX1 PE=1 SV=1	0	FALSE	97.555	37	23	30	375	23	787	88.1	7.88	1024.09	23	cell organization and biogenesis;DNA metabolism;RNA metabolism OR transcription;other metabolic processes;stress response;other biological processes	cytosol;mitochondrion;nucleus;other cell component	nucleic acid binding activity;other molecular function	Pf00270, Pf00271, Pf00622		ENSSSCG00000008619	DDX1	A0A8W4FQC1			0	0	0.825	1.29	1.024	1.098	0.93875	0.784681	0.973876	0.888115	38.18	42.82	43.12	41.65	108.5	95.4	103.2	92.9	17.88	16.02	16.27	4.84
FALSE	High	Master Protein	D0G0B3	3-ketoacyl-CoA thiolase, mitochondrial OS=Sus scrofa OX=9823 GN=ACAA2 PE=1 SV=1	0	FALSE	96.563	60	17	25	330	17	397	41.9	8.4	1034.71	17	cell organization and biogenesis;stress response;transport	mitochondrion	other molecular function	Pf00108, Pf02803	100312959	ENSSSCG00000004510; ENSSSCG00005030853	ACAA2	A0A286ZPP6; A0A8D1PTL2; D0G0B3; ssc:100312959	Mitochondrial Fatty Acid Beta-Oxidation		1	0	0.808	0.891	1.07	0.646	0.924423	0.527976	0.961332	0.124574	53.52	55.28	56.89	53.49	93	115.9	67.6	123.5	16.4	18.87	39.42	16.15
FALSE	High	Master Protein	A0A287B8J2	Dynactin subunit 1 OS=Sus scrofa OX=9823 GN=DCTN1 PE=1 SV=2	0	FALSE	96.256	22	24	27	227	24	1281	141.7	5.77	521.06	24	cell cycle OR cell proliferation;cell organization and biogenesis;transport;other biological processes	cytoskeleton;nucleus;other cell component		Pf01302, Pf12455		ENSSSCG00000008274; ENSSSCG00005020715; ENSSSCG00035081068; ENSSSCG00040056241; ENSSSCG00045038032; ENSSSCG00055016137; ENSSSCG00065047644	DCTN1	A0A287B8J2; A0A8D1D718	COPI-mediated anterograde transport; MHC class II antigen presentation; HSP90 chaperone cycle for steroid hormone receptors (SHR) in the presence of ligand; Anchoring of the basal body to the plasma membrane; Recruitment of NuMA to mitotic centrosomes; Regulation of PLK1 Activity at G2/M Transition; Loss of Nlp from mitotic centrosomes; Recruitment of mitotic centrosome proteins and complexes; AU…		10	0	0.909	1.055	0.91	0.972	0.977749	0.950482	0.76215	0.998739	50.41	43.65	37.7	49.83	116.2	80.6	108.3	94.9	19.77	26.8	35.19	14.46
FALSE	High	Master Protein	Q9MZ15	Voltage-dependent anion-selective channel protein 2 OS=Sus scrofa OX=9823 GN=VDAC2 PE=1 SV=2	0	FALSE	95.771	68	15	29	419	15	294	31.6	7.55	1504.13	15	cell organization and biogenesis;transport;signal transduction	other membranes;cytoskeleton;mitochondrion	transporter activity;other molecular function	Pf01459	397659	ENSSSCG00000010320	VDAC2	A0A4X1SP14; F1S2F6; Q9MZ15; ssc:397659	Ub-specific processing proteases; PINK1-PRKN Mediated Mitophagy		2	0	0.873	1.001	1.185	0.769	0.998916	0.854165	0.580822	0.616783	37.02	36.35	44.22	36.75	96.5	105.5	80.5	117.4	5.72	18.35	27.6	4.21
FALSE	High	Master Protein	I3LEV7	SH3 domain binding glutamate rich protein OS=Sus scrofa OX=9823 GN=SH3BGR PE=1 SV=1	0	FALSE	95.742	74	13	27	263	13	205	22.1	4.07	973.87	13		other cell component		Pf04908		ENSSSCG00000029219	SH3BGR	I3LEV7			0	0	0.974	1.028	1.115	0.893	0.87524	0.897399	0.873257	0.936634	53.59	51	40.46	43.91	97.5	95.9	91.1	115.5	17.44	24.18	25.22	10.41
FALSE	High	Master Protein	I3LAY6	Far upstream element-binding protein 1 isoform X9 OS=Sus scrofa OX=9823 GN=NEXN PE=1 SV=2	0	FALSE	95.599	33	24	28	271	2	675	80.8	5.24	832.08	24	cell adhesion;cell organization and biogenesis;developmental processes;other biological processes	plasma membrane;other membranes;cytoskeleton;other cell component	cytoskeletal activity;other molecular function	Pf07679		ENSSSCG00000003768; ENSSSCG00005010444	NEXN	A0A8D1W3T2; I3LAY6			0	19	0.925	1.095	0.995	1.031	0.9419	0.980008	0.938537	0.963775	39.28	40.61	38.67	36.8	114.1	94	96.3	95.6	45.02	24.78	19.14	19.73
FALSE	High	Master Protein	A0A5G2QT83	Prohibitin OS=Sus scrofa OX=9823 GN=PHB2 PE=1 SV=2	0	FALSE	95.143	68	20	24	342	20	299	33.4	9.85	956.73	20	cell cycle OR cell proliferation;cell organization and biogenesis;other metabolic processes;stress response;transport;developmental processes;signal transduction;other biological processes	plasma membrane;other membranes;mitochondrion;nucleus;other cell component	other molecular function	Pf01145	100627467	ENSSSCG00000024655	PHB2	A0A5G2QT83; ssc:100627467	Processing of SMDT1; Cellular response to mitochondrial stress		2	0	0.892	0.954	1.151	0.769	0.983357	0.753563	0.746827	0.615697	44.74	38.61	30.8	36.48	90.2	107.8	78.5	123.5	23.34	15.54	40.98	6.49
FALSE	High	Master Protein	Q5G6V9	Cofilin-2 OS=Sus scrofa OX=9823 GN=CFL2 PE=2 SV=4	0	FALSE	95.097	86	20	25	392	18	166	18.7	7.88	1368.15	20	cell organization and biogenesis;other biological processes	cytoskeleton;nucleus;other cell component	cytoskeletal activity	Pf00241	497233	ENSSSCG00000001959; ENSSSCG00015060726; ENSSSCG00025071059; ENSSSCG00030060165; ENSSSCG00035044355; ENSSSCG00040010975; ENSSSCG00045008975; ENSSSCG00050005802; ENSSSCG00055017925; ENSSSCG00060075576; ENSSSCG00065063654; ENSSSCG00070007061	CFL2	Q5G6V9; ssc:497233			0	3	0.82	1.19	1.111	0.876	0.932304	0.933636	0.887832	0.917774	52.21	51.06	41.39	48.31	111.2	92.5	93.6	102.6	18.88	10.97	16.62	7.61
FALSE	High	Master Protein	A0A287A3L2	Ecm29 proteasome adaptor and scaffold OS=Sus scrofa OX=9823 GN=ECPAS PE=1 SV=2	0	FALSE	94.653	21	28	29	259	28	1774	196	7.15	571.26	28	cell organization and biogenesis	other cell component	other molecular function	Pf12755, Pf13001		ENSSSCG00000005459	ECPAS	A0A287A3L2			0	0	0.96	1.067	0.791	1.308	0.927293	0.963922	0.197785	0.405077	50.89	59.21	57.04	53.11	84.3	126.4	119.2	70	34.46	47.7	27.14	58.06
FALSE	High	Master Protein	A0A287AN24	Nexilin F-actin binding protein OS=Sus scrofa OX=9823 GN=NEXN PE=1 SV=3	0	FALSE	94.459	37	23	27	253	1	597	71.5	5.07	813.91	23				Pf07679		ENSSSCG00000003768	NEXN	A0A287AN24			0	0	0.835	1.352	1.184	1.044	0.951382	0.772623	0.786207	0.95278	46.82	33	35.58	38.07	102.5	79.5	114.7	103.3	32.41	27.6	33.56	19.27
FALSE	High	Master Protein	A0A5G2QPU0	ubiquitinyl hydrolase 1 OS=Sus scrofa OX=9823 GN=USP5 PE=1 SV=1	0	FALSE	94.019	36	22	23	222	22	864	96.2	5.05	594.42	22	protein metabolism;other metabolic processes;other biological processes	cytosol;nucleus	other molecular function	Pf00443, Pf02148, Pf17807, Pf22562		ENSSSCG00000000684	USP5	A0A5G2QPU0	Ub-specific processing proteases; Synthesis of active ubiquitin: roles of E1 and E2 enzymes		2	0	0.785	1.168	0.949	1.087	0.875758	0.950482	0.818374	0.876921	55.71	46	36.65	51.83	117.5	99.3	96.4	86.8	28.89	22.07	26.99	30.17
FALSE	High	Master Protein	A0A5G2QRE7	Electron transfer flavoprotein subunit alpha OS=Sus scrofa OX=9823 GN=ETFA PE=1 SV=1	0	FALSE	93.916	62	18	22	332	18	345	36.4	8.54	1090.65	18		mitochondrion	other molecular function	Pf00766, Pf01012		ENSSSCG00000001862	ETFA	A0A5G2QRE7			0	0	0.723	1.19	1.047	0.781	0.64797	0.932764	0.99888	0.666859	46.87	49.98	48.32	41.4	110.3	103.6	81	105.1	26.86	33.94	30.88	21.78
FALSE	High	Master Protein	A0A287ADV8	Lamin B2 OS=Sus scrofa OX=9823 GN=LMNB2 PE=1 SV=1	0	FALSE	93.775	36	29	30	231	24	742	82	5.76	626.64	29	cell organization and biogenesis;transport;other biological processes	other membranes;cytoskeleton;nucleus	cytoskeletal activity;other molecular function	Pf00038, Pf00932		ENSSSCG00000026784	LMNB2	A0A287ADV8			0	2	0.84	1.026	0.992	0.877	0.958304	0.915066	0.948943	0.920689	47.35	55.27	46.42	40.42	108.5	87	105.4	99	39.57	34.25	35.78	31.64
FALSE	High	Master Protein	F2Z5C1	Annexin OS=Sus scrofa OX=9823 GN=ANXA5 PE=1 SV=4	0	FALSE	93.68	60	22	25	384	21	321	36.1	5.05	1052.39	22	other biological processes	non-structural extracellular;plasma membrane;other membranes;other cell component	other molecular function	Pf00191	100521982	ENSSSCG00000009097; ENSSSCG00005041660	ANXA5	A0A4X1VBD0; F2Z5C1; ssc:100521982	Platelet degranulation		1	1	0.769	1.437	1.007	1.12	0.841396	0.43816	0.953396	0.850745	54.1	56.84	42.42	42.23	126	86.7	97	90.3	37.22	13.02	13.48	15.73
FALSE	High	Master Protein	F1RWJ5	Importin subunit beta-1 OS=Sus scrofa OX=9823 GN=KPNB1 PE=1 SV=3	0	FALSE	93.611	33	26	29	336	26	876	97.2	4.78	863.32	26	cell cycle OR cell proliferation;cell organization and biogenesis;transport	other membranes;cytosol;ER/Golgi;nucleus;other cell component	other molecular function	Pf03810, Pf13513	100518449	ENSSSCG00000017514	KPNB1	F1RWJ5; K9IVR9; ssc:100518449	Neutrophil degranulation; Initiation of Nuclear Envelope (NE) Reformation; Interferon alpha/beta signaling; Assembly of the ORC complex at the origin of replication; Regulation of cholesterol biosynthesis by SREBP (SREBF); Apoptosis induced DNA fragmentation		6	0	0.912	1.239	0.978	1.112	0.95807	0.86324	0.893949	0.860166	47.98	55.35	48.89	49.63	86.8	108.1	111.4	93.7	60.31	19.81	21.84	15.43
FALSE	High	Master Protein	P63246	Small ribosomal subunit protein RACK1 OS=Sus scrofa OX=9823 GN=RACK1 PE=1 SV=3	0	FALSE	93.478	63	16	27	229	16	317	35.1	7.69	730.12	16	cell organization and biogenesis;protein metabolism;other metabolic processes;developmental processes;other biological processes	plasma membrane;cytosol;mitochondrion;translational apparatus;nucleus;other cell component	signal transduction activity or receptor binding;enzyme regulator activity;translation activity;other molecular function	Pf00400	397605	ENSSSCG00000029724; ENSSSCG00005041028; ENSSSCG00015067931; ENSSSCG00025061587; ENSSSCG00030032752; ENSSSCG00035076782; ENSSSCG00040046413; ENSSSCG00045005934; ENSSSCG00050071078; ENSSSCG00055022149; ENSSSCG00060004937; ENSSSCG00065060348; ENSSSCG00070013602	RACK1	P25388; P63246; P99049; ssc:397605	Regulation of TNFR1 signaling; TNFR1-induced NF-kappa-B signaling pathway; TNFR1-mediated ceramide production		3	0	0.928	1	0.991	0.909	0.932304	0.857246	0.933743	0.957454	46.43	44.81	46.6	44.08	95.9	101.6	93.6	108.9	30.02	22.69	44.67	23.67
FALSE	High	Master Protein	A5A8V7	Heat shock 70 kDa protein 1-like OS=Sus scrofa OX=9823 GN=HSPA1L PE=2 SV=1	0	FALSE	93.198	29	18	27	385	1	641	70.3	6.35	1211.85	18	protein metabolism;other metabolic processes	nucleus;other cell component	other molecular function	Pf00012	100144518	ENSSSCG00000030368; ENSSSCG00065009517	HSPA1L	A5A8V7; B9TSS5; ssc:100144518	Regulation of HSF1-mediated heat shock response; PKR-mediated signaling; HSP90 chaperone cycle for steroid hormone receptors (SHR) in the presence of ligand; Attenuation phase		5	0
FALSE	High	Master Protein	A0A287AL94	Alpha-1,4 glucan phosphorylase OS=Sus scrofa OX=9823 GN=PYGL PE=1 SV=1	0	FALSE	93.044	33	27	32	730	18	854	97.5	7.34	1880.47	27	other metabolic processes;other biological processes	cytosol;other cell component	other molecular function	Pf00343		ENSSSCG00000005024	PYGL	A0A287AL94	Neutrophil degranulation; Glycogen breakdown (glycogenolysis)		2	0	0.928	1.285	1.013	0.986	0.954414	0.818157	0.990241	0.995548	54.04	42.82	51.72	51.97	133.9	72.2	97.7	96.3	62	35.99	31.48	10.8
FALSE	High	Master Protein	A0A287B082	Voltage-dependent L-type calcium channel subunit beta-1 OS=Sus scrofa OX=9823 GN=CACNB1 PE=3 SV=1	0	FALSE	93	38	20	25	329	16	643	70.5	5.83	987.97	20	cell-cell signaling;cell organization and biogenesis;transport;other biological processes	plasma membrane;other membranes;other cell component	transporter activity	Pf00625, Pf12052	100514316	ENSSSCG00000017510	CACNB1	A0A287B082	Presynaptic depolarization and calcium channel opening; Phase 0 - rapid depolarisation; Phase 2 - plateau phase		3	5	1.08	1.084	1.042	1.123	0.590855	0.973204	0.999962	0.846855	40.6	36.76	41.74	37.32	101.1	90.6	108.3	100	10.56	15.87	17.5	4.9
FALSE	High	Master Protein	A0A5G2R0Y2	Collagen type VI alpha 6 chain OS=Sus scrofa OX=9823 GN=COL6A6 PE=1 SV=2	0	FALSE	92.52	17	27	30	160	27	2158	237.3	6.8	354.48	27		non-structural extracellular;extracellular matrix		Pf00092, Pf01391		ENSSSCG00000037430	COL6A6	A0A5G2R0Y2	Collagen degradation; Assembly of collagen fibrils and other multimeric structures; Integrin cell surface interactions; Collagen chain trimerization; Signaling by PDGF; ECM proteoglycans		7	0	0.714	1.583	0.734	1.526	0.627281	0.193005	0.0745733	0.0807337	88.49	92.43	78.26	76.85	148.6	116.9	100.1	34.4	105.2	58.28	101.16	118.03
FALSE	High	Master Protein	P00889	Citrate synthase, mitochondrial OS=Sus scrofa OX=9823 GN=CS PE=1 SV=2	0	FALSE	92.181	45	22	31	372	22	464	51.6	8.06	1081.59	22	other metabolic processes	mitochondrion	other molecular function	Pf00285	397519	ENSSSCG00000035686; ENSSSCG00005024394; ENSSSCG00015074449; ENSSSCG00070029675	CS	P00889; ssc:397519	Maturation of TCA enzymes and regulation of TCA cycle; Citric acid cycle (TCA cycle); Mitochondrial protein degradation		3	0	0.818	0.964	1.016	0.758	0.932304	0.775007	0.964193	0.565571	48.89	50.19	46.28	42.44	96.8	110.2	83.4	109.6	14.62	21.04	17.49	12.17
FALSE	High	Master Protein	J9JIK8	Protein-L-isoaspartate O-methyltransferase OS=Sus scrofa OX=9823 GN=PCMT1 PE=3 SV=2	0	FALSE	92.117	45	15	25	281	15	285	30.3	7.61	885.92	15	protein metabolism;other metabolic processes	cytosol;other cell component	other molecular function	Pf01135		ENSSSCG00000004103	PCMT1	J9JIK8	Protein repair		1	0	0.942	1.106	0.986	1.013	0.925423	0.991645	0.92243	0.980131	45.54	52.44	41.66	41.2	103.2	104.6	96.3	96	10	9.65	6.15	11.22
FALSE	High	Master Protein	F1RFI1	Elongation factor Tu OS=Sus scrofa OX=9823 GN=TUFM PE=1 SV=2	0	FALSE	92.019	35	21	23	306	21	566	61.4	8.34	914.62	21	protein metabolism;other metabolic processes	mitochondrion	nucleic acid binding activity;other molecular function	Pf00009, Pf03143, Pf03144		ENSSSCG00000007803	TUFM	F1RFI1			0	0	0.813	1.024	1.129	0.763	0.928618	0.894818	0.814973	0.585547	44.04	45.38	37.03	37.43	111.9	89	79.4	119.8	29.19	26.38	9.08	15.76
FALSE	High	Master Protein	A0A5G2R3I6	Acetyltransferase component of pyruvate dehydrogenase complex OS=Sus scrofa OX=9823 GN=DLAT PE=1 SV=1	0	FALSE	91.995	43	22	28	351	22	667	71.6	7.75	897.71	22	other metabolic processes	mitochondrion;other cell component	other molecular function	Pf00198, Pf00364, Pf02817		ENSSSCG00000015030	DLAT	A0A5G2R3I6	Signaling by Retinoic Acid; Regulation of pyruvate dehydrogenase (PDH) complex; PDH complex synthesizes acetyl-CoA from PYR		3	0	0.885	0.943	1.018	0.798	0.992346	0.711818	0.967013	0.727143	47.24	43.98	40.33	43.49	106.1	99.7	87.7	106.4	19.77	19.83	10.62	13.85
FALSE	High	Master Protein	I3LIN5	Ubiquitin carboxyl-terminal hydrolase OS=Sus scrofa OX=9823 GN=USP14 PE=1 SV=2	0	FALSE	91.875	49	22	25	326	22	493	55.9	5.35	962.24	22	protein metabolism;other metabolic processes	other cell component	other molecular function	Pf00443		ENSSSCG00000022559; ENSSSCG00005016660	USP14	A0A4X1VR73; I3LIN5			0	0	0.874	1.069	0.862	1.018	0.999798	0.953127	0.272828	0.974274	54.17	54.38	43.19	39.78	108.7	108.5	96.2	86.6	29.03	17.27	17.22	19.61
FALSE	High	Master Protein	A0A287AMS3	LIM and calponin homology domains 1 OS=Sus scrofa OX=9823 GN=LIMCH1 PE=1 SV=3	0	FALSE	91.859	21	28	28	246	28	1628	182.1	5.88	607.66	28	cell organization and biogenesis;other biological processes	cytoskeleton	cytoskeletal activity;other molecular function	Pf00307, Pf00412, Pf15949		ENSSSCG00000008799	LIMCH1	A0A287AMS3			0	0	0.896	1.002	0.892	0.972	0.991056	0.86324	0.585022	0.998739	51.06	52.17	39.93	48.43	79	138.3	115.8	67	36.07	19.03	26.19	24.83
FALSE	High	Master Protein	K7GM40	Apolipoprotein A-I OS=Sus scrofa OX=9823 GN=APOA1 PE=3 SV=2	0	FALSE	91.772	68	22	29	328	22	265	30.3	5.5	940.91	22	protein metabolism;other metabolic processes;transport	non-structural extracellular	other molecular function	Pf01442		ENSSSCG00000030921	APOA1	K7GM40			0	0	0.907	1.654	1.312	1.094	0.962726	0.0780602	0.114128	0.892297	67.17	68.38	64.5	56.94	120.5	59.6	119.8	100.1	53.33	57.14	22.88	33.08
FALSE	High	Master Protein	Q95266	Calcium/calmodulin-dependent protein kinase type II subunit delta OS=Sus scrofa OX=9823 GN=CAMK2D PE=2 SV=1	0	FALSE	91.547	37	20	26	384	1	499	56.4	7.25	1087.84	20	protein metabolism;other metabolic processes;other biological processes	plasma membrane;other membranes;cytosol;ER/Golgi;other cell component	kinase activity;other molecular function	Pf00069, Pf08332	397674	ENSSSCG00045012550; ENSSSCG00055018512	CAMK2D	Q95266; ssc:397674	Trafficking of AMPA receptors; Ion homeostasis; HSF1-dependent transactivation; Interferon gamma signaling; Unblocking of NMDA receptors, glutamate binding and activation; RAF activation; Ion transport by P-type ATPases		8	0	1.093	1.212	0.989	1.309	0.666482	0.949792	0.961332	0.409452	40.09	41.34	43.4	49.07	102.3	96.7	121.3	79.7	22.06	31.18	23.78	41.58
FALSE	High	Master Protein	A0A5G2RCS0	calcium/calmodulin-dependent protein kinase OS=Sus scrofa OX=9823 GN=CAMK2D PE=3 SV=1	0	FALSE	91.493	37	21	25	385	2	532	59.9	7.27	1088.89	21		other cell component	kinase activity;other molecular function	Pf00069, Pf08332		ENSSSCG00000009123	CAMK2D	A0A5G2RCS0			0	21	1.027	1.067	0.94	1.105	0.748175	0.950482	0.731813	0.872155	40.42	51.87	49.53	40.47	111.8	105.8	93.4	88.9	21.13	27.69	8.91	20.4
FALSE	High	Master Protein	P02067	Hemoglobin subunit beta OS=Sus scrofa OX=9823 GN=HBB PE=1 SV=3	0	FALSE	91.329	82	13	21	364	1	147	16.2	7.68	1224.68	13	other metabolic processes;transport;other biological processes	cytosol;other cell component	other molecular function	Pf00042	407066		HBB	P02067; Q29025; ssc:407066			0	0	0.572	1.665	1.246	0.721	0.12338	0.2546	0.617746	0.433488	71.04	111.82	120.93	85.56	113	60.4	104.5	122.2	69.48	105.05	66.67	60.84
FALSE	High	Master Protein	A0A8W4FDI2	Electron transfer flavoprotein-ubiquinone oxidoreductase OS=Sus scrofa OX=9823 GN=ETFDH PE=1 SV=1	0	FALSE	91.206	37	21	24	307	21	678	75.3	7.83	892.09	21	other metabolic processes;stress response	other membranes;mitochondrion	other molecular function	Pf01946, Pf05187, Pf21162		ENSSSCG00000008877	ETFDH	A0A8W4FDI2	Respiratory electron transport		1	0	0.708	0.997	1.061	0.634	0.577851	0.85341	0.973464	0.0968485	58.76	46.24	38.77	51.63	99.6	125.6	50.5	124.3	34.24	16.68	36.4	21.34
FALSE	High	Master Protein	P50828	Hemopexin OS=Sus scrofa OX=9823 GN=HPX PE=1 SV=1	0	FALSE	90.622	45	15	20	282	15	459	51.3	7.06	855.47	15	other metabolic processes;transport;other biological processes	non-structural extracellular	transporter activity;other molecular function	Pf00045	396998		HPX	P50828; ssc:396998			0	0	0.839	1.557	1.332	1.049	0.958304	0.184638	0.078996	0.943662	70.49	68.82	60.85	61.4	111.3	87.3	101.2	100.2	59.27	27.11	41.28	26.27
FALSE	High	Master Protein	A0A287A4R1	Actin beta like 2 OS=Sus scrofa OX=9823 GN=ACTBL2 PE=1 SV=2	0	FALSE	90.552	30	15	30	5176	4	385	42.8	5.82	13482.2	15	cell organization and biogenesis;developmental processes;other biological processes	other membranes;cytoskeleton;other cell component	cytoskeletal activity;other molecular function	Pf00022		ENSSSCG00000016923	ACTBL2	A0A287A4R1			0	0	0.604	1.126	0.755	1.071	0.133591	0.991645	0.0376197	0.92073	111.17	87.05	76.8	100.51	133.1	121.8	46	99.2	70.29	20.84	98.44	65.67
FALSE	High	Master Protein	A0A480PLY3	14-3-3 protein zeta/delta OS=Sus scrofa OX=9823 GN=YWHAZ PE=1 SV=1	0	FALSE	90.493	68	20	26	331	15	245	27.7	4.79	930.64	20				Pf00244	780440	ENSSSCG00000006062	YWHAZ	A0A480PLY3			0	1	0.839	1.425	0.873	1.284	0.958304	0.507336	0.413152	0.384598	69.62	64.55	50.62	58.12	129.6	101.5	73.8	95.1	25.25	23.59	57.75	16.83
FALSE	High	Master Protein	A0A8D1GA86	Fibrinogen beta chain OS=Sus scrofa OX=9823 GN=FGB PE=1 SV=1	0	FALSE	90.473	44	20	24	222	20	491	56	8.27	684.78	20	cell organization and biogenesis;stress response	non-structural extracellular	signal transduction activity or receptor binding	Pf00147, Pf08702		ENSSSCG00000008997; ENSSSCG00005034805	FGB	A0A8D1GA86; I3L651			0	0	0.965	0.908	0.986	0.896	0.890944	0.605915	0.92243	0.942451	67.29	67.38	61.43	57.31	101.3	103.9	105.8	89	79.38	44.46	17.32	49.19
FALSE	High	Master Protein	A0A8W4FLI0	PDZ and LIM domain protein 7 OS=Sus scrofa OX=9823 GN=PDLIM7 PE=1 SV=1	0	FALSE	90.215	32	13	25	435	2	424	46.5	8.34	1255.19	13	cell organization and biogenesis	cytoskeleton;nucleus;other cell component	other molecular function	Pf00412, Pf00595		ENSSSCG00000040507	PDLIM7	A0A8W4FLI0	RET signaling		1	0	1.106	0.839	0.859	1.013	0.508133	0.309409	0.231596	0.980602	34.43	37.77	41.29	36.64	93.8	102.3	99	104.9	18.33	24.71	19.45	19.87
FALSE	High	Master Protein	P79274	Long-chain specific acyl-CoA dehydrogenase, mitochondrial OS=Sus scrofa OX=9823 GN=ACADL PE=2 SV=1	0	FALSE	89.609	45	20	25	302	20	430	47.9	7.39	925.69	20	other metabolic processes	mitochondrion;other cell component	other molecular function	Pf00441, Pf02770, Pf02771, Pf08028	396931	ENSSSCG00000016156; ENSSSCG00005002578; ENSSSCG00015012922; ENSSSCG00025000061; ENSSSCG00030010233; ENSSSCG00035038040; ENSSSCG00040052819; ENSSSCG00045038693; ENSSSCG00050011103; ENSSSCG00055021558; ENSSSCG00060050533; ENSSSCG00065051662	ACADL	P79274; ssc:396931	Beta oxidation of lauroyl-CoA to decanoyl-CoA-CoA; Beta oxidation of myristoyl-CoA to lauroyl-CoA		2	0	0.83	0.959	1.068	0.774	0.950899	0.759607	0.966377	0.647933	60.4	52.76	45.81	52.49	73.6	113.1	101.7	111.6	50.33	17.59	38.69	23.68
FALSE	High	Master Protein	A0A287AC42	Vesicle-associated membrane protein-associated protein A OS=Sus scrofa OX=9823 GN=VAPA PE=1 SV=1	0	FALSE	89.569	57	15	34	373	2	249	27.7	8.62	950.18	15		plasma membrane;other membranes;ER/Golgi;other cell component		Pf00635		ENSSSCG00000038465	VAPA	A0A287AC42			0	15	0.925	1.236	1.215	0.954	0.9419	0.86324	0.436223	0.992434	51.49	49.53	40.6	46.44	112.5	83.2	101.7	102.7	8.13	13.97	22.53	11.14
FALSE	High	Master Protein	A0A287AXF5	Calnexin OS=Sus scrofa OX=9823 GN=CANX PE=1 SV=3	0	FALSE	89.392	36	22	25	305	22	610	69.2	4.61	872.46	22	protein metabolism;other metabolic processes;stress response;transport	other membranes;mitochondrion;ER/Golgi;nucleus;other cell component	other molecular function	Pf00262		ENSSSCG00000014020	CANX	A0A287AXF5	MHC class II antigen presentation; Interleukin-35 Signalling; Interleukin-27 signaling; Antigen Presentation: Folding, assembly and peptide loading of class I MHC; Calnexin/calreticulin cycle		5	0	0.709	1.535	1.154	0.908	0.593916	0.220718	0.734632	0.956226	53.08	43.83	45.01	48.48	13.9	137.4	80.1	168.6	31.58	87.14	95.9	87.42
FALSE	High	Master Protein	I3LH62	RNA-binding protein FXR1 OS=Sus scrofa OX=9823 GN=FXR1 PE=1 SV=1	0	FALSE	89.094	39	23	26	222	20	677	76.2	6.83	582.85	23	cell organization and biogenesis;transport;developmental processes;other biological processes	cytosol;cytoskeleton;translational apparatus;nucleus;other cell component	nucleic acid binding activity;other molecular function	Pf00013, Pf05641, Pf12235, Pf16096, Pf16097, Pf17904, Pf18336		ENSSSCG00000011769; ENSSSCG00005007029	FXR1	A0A4X1UY68; I3LH62			0	3	0.852	1.053	0.997	0.944	0.977749	0.938665	0.947781	0.992434	53.27	60.1	47.1	41.11	118.7	97.2	84.1	100.1	72.65	21.21	30.72	21.65
FALSE	High	Master Protein	A0A287AAK1	G protein pathway suppressor 1 OS=Sus scrofa OX=9823 GN=GPS1 PE=3 SV=1	0	FALSE	89.028	44	22	28	265	22	554	61.7	6.48	711.31	22	protein metabolism;other metabolic processes	cytosol;nucleus		Pf01399, Pf10602, Pf21151		ENSSSCG00000033689	GPS1	A0A287AAK1	Neddylation; Formation of TC-NER Pre-Incision Complex; Cargo recognition for clathrin-mediated endocytosis; RHOBTB1 GTPase cycle		4	0	0.904	1.061	1.07	0.895	0.964906	0.95471	0.964509	0.941205	62.71	56.81	45.27	59.11	103.5	85.3	112.6	98.6	23.33	17.97	27.96	12.43
FALSE	High	Master Protein	A0A480VU46	Dolichyl-diphosphooligosaccharide--protein glycosyltransferase subunit 1 OS=Sus scrofa OX=9823 GN=RPN1 PE=3 SV=1	0	FALSE	88.949	41	22	27	259	22	639	71.6	6.55	685.12	22	protein metabolism;other metabolic processes	other membranes;cytosol;ER/Golgi	other molecular function	Pf04597		ENSSSCG00000011612	RPN1	A0A287BFC9; A0A480VU46			0	0	0.821	1.106	0.981	1	0.934881	0.991645	0.92748	0.980602	47.09	52.39	42.15	43.7	94.3	104.4	94.8	106.5	33.29	29.23	4.98	9.64
FALSE	High	Master Protein	A0A5G2QPX2	Malate dehydrogenase OS=Sus scrofa OX=9823 GN=MDH1 PE=1 SV=2	0	FALSE	88.947	43	17	28	518	17	346	37.9	6.8	1608.46	17	other metabolic processes		other molecular function	Pf00056, Pf02866		ENSSSCG00000025751	MDH1	A0A5G2QPX2			0	0	0.82	1.066	1.077	0.826	0.932304	0.950482	0.956921	0.821695	58.16	50.97	47.61	49.85	107.2	94.5	97.3	100.9	25.26	19.41	17.32	18.61
FALSE	High	Master Protein	A0A287BD60	Tripeptidyl-peptidase 2 OS=Sus scrofa OX=9823 GN=TPP2 PE=1 SV=2	0	FALSE	88.862	21	26	29	255	2	1217	134.5	6.14	673.06	26	protein metabolism		other molecular function	Pf00082, Pf12580, Pf12583, Pf21223, Pf21316		ENSSSCG00000009528	TPP2	A0A287BD60			0	23	0.9	1.001	0.854	1.053	0.975185	0.86324	0.358596	0.942451	48.58	48.44	43.46	44.29	100	110.3	92.8	96.8	43.03	24.64	29.86	26.09
FALSE	High	Master Protein	A0A286ZI93	Troponin I1, slow skeletal type OS=Sus scrofa OX=9823 GN=TNNI1 PE=1 SV=2	0	FALSE	88.852	40	16	24	450	16	228	25.9	9.64	1196.36	16	developmental processes;other biological processes	cytoskeleton	cytoskeletal activity	Pf00992		ENSSSCG00000024061	TNNI1	A0A286ZI93	Striated Muscle Contraction		1	0	0.538	1.339	0.969	0.747	0.0125032	0.669014	0.849718	0.504898	75.97	66.01	54.51	66.29	108	109.9	89.5	92.6	47.7	25.29	35.83	19.37
FALSE	High	Master Protein	F1RUJ4	GMP reductase OS=Sus scrofa OX=9823 GN=GMPR PE=1 SV=3	0	FALSE	88.719	63	17	22	302	8	305	32.9	7.52	1000.56	17	other metabolic processes	other cell component	other molecular function	Pf00478		ENSSSCG00000001064	GMPR	A0A5G2QH28; F1RUJ4			0	10	1.35	0.717	0.949	1.072	0.0368258	0.0337564	0.770539	0.920384	51.43	54.54	46.35	41.72	64.5	107.8	109	118.7	26.47	12.62	29.47	10.68
FALSE	High	Master Protein	I3LQ79	Major vault protein OS=Sus scrofa OX=9823 GN=MVP PE=1 SV=2	0	FALSE	88.561	37	30	30	157	30	900	99.6	5.71	348.67	30	cell cycle OR cell proliferation;protein metabolism;other metabolic processes;signal transduction;other biological processes	cytosol;cytoskeleton;nucleus;other cell component	other molecular function	Pf01505, Pf11978, Pf17794, Pf17795, Pf17796		ENSSSCG00000027946	MVP	I3LQ79	Neutrophil degranulation		1	0	0.669	1.777	1.333	0.922	0.394883	0.022942	0.0771198	0.970773	73.64	67.21	57.41	58.23	119.8	71.9	115.5	92.8	22.97	30.76	24.93	34.42
FALSE	High	Master Protein	F1S4P6	Eukaryotic translation initiation factor 3 subunit A OS=Sus scrofa OX=9823 GN=EIF3A PE=1 SV=2	0	FALSE	87.718	26	31	35	246	31	1376	166	6.71	476.79	31	cell organization and biogenesis;protein metabolism;other metabolic processes;other biological processes	cytosol;translational apparatus;nucleus;other cell component	nucleic acid binding activity	Pf01399, Pf22591	100156570	ENSSSCG00000010679	EIF3A	F1S4P6; ssc:100156570	L13a-mediated translational silencing of Ceruloplasmin expression; Formation of a pool of free 40S subunits; Translation initiation complex formation; Formation of the ternary complex, and subsequently, the 43S complex; Ribosomal scanning and start codon recognition		5	0	0.902	1.069	0.996	0.962	0.986002	0.962553	0.958425	0.992446	53.01	50.77	51.59	42.96	116.8	104.8	81	97.5	22.29	13.62	34.43	22.89
FALSE	High	Master Protein	A0A287BB89	pyridoxal 5'-phosphate synthase OS=Sus scrofa OX=9823 GN=PNPO PE=1 SV=1	0	FALSE	87.225	51	15	24	213	15	261	30.1	8.24	590.93	15	other metabolic processes	cytosol	other molecular function	Pf01243, Pf10590		ENSSSCG00000032782; ENSSSCG00005027262	PNPO	A0A287BB89; A0A8D0JG40	Vitamin B6 activation to pyridoxal phosphate		1	0	0.851	1.51	1.231	1.044	0.977749	0.268552	0.365977	0.94879	71.08	73.11	61.03	59.06	138.7	74.3	105.2	81.8	53.08	20.56	16.65	50.85
FALSE	High	Master Protein	F1RYU9	USO1 vesicle transport factor OS=Sus scrofa OX=9823 GN=USO1 PE=1 SV=3	0	FALSE	86.857	31	25	29	225	25	930	104.3	5.29	603.11	25	cell organization and biogenesis;transport;signal transduction;other biological processes	other membranes;cytosol;ER/Golgi;nucleus;other cell component		Pf04869, Pf18770		ENSSSCG00000008971	USO1	F1RYU9	COPI-mediated anterograde transport; COPII-mediated vesicle transport		2	0	0.829	1.301	0.92	1.158	0.946261	0.772623	0.627502	0.786118	56.21	52.06	46.28	52.52	102.1	109.3	101.4	87.2	51.47	11.79	24.1	7.93
FALSE	High	Master Protein	A0A287AEK2	cAMP-dependent protein kinase type II-alpha regulatory subunit OS=Sus scrofa OX=9823 GN=PRKAR2A PE=1 SV=1	0	FALSE	86.767	49	18	21	272	13	389	43.7	4.88	881.83	18		plasma membrane;other membranes;cytosol;cytoskeleton;other cell component	enzyme regulator activity;other molecular function	Pf00027, Pf02197		ENSSSCG00000011363	PRKAR2A	A0A287AEK2	Factors involved in megakaryocyte development and platelet production; High laminar flow shear stress activates signaling by PIEZO1 and PECAM1:CDH5:KDR in endothelial cells; Vasopressin regulates renal water homeostasis via Aquaporins; GPER1 signaling; Hedgehog 'off' state; PKA activation; PKA activation in glucagon signalling; DARPP-32 events; CREB1 phosphorylation through the activation of Aden…		9	5	0.849	1.261	1.109	0.977	0.973815	0.837379	0.898746	0.998739	54.99	48.46	36.39	43.61	117.3	89.5	93.9	99.4	28.88	11.21	25.86	6.45
FALSE	High	Master Protein	F1RLQ9	Tripeptidyl-peptidase 2 OS=Sus scrofa OX=9823 GN=TPP2 PE=1 SV=4	0	FALSE	86.737	23	26	29	247	2	1173	130.2	6.27	653.53	26	protein metabolism		other molecular function	Pf00082, Pf12580, Pf12583, Pf21223, Pf21316		ENSSSCG00000009528	TPP2	F1RLQ9			0	0
FALSE	High	Master Protein	Q6UAQ8	Electron transfer flavoprotein subunit beta OS=Sus scrofa OX=9823 GN=ETFB PE=1 SV=3	0	FALSE	86.669	62	18	22	332	18	255	27.7	8.38	986.48	18	other metabolic processes	mitochondrion	other molecular function	Pf01012	396614	ENSSSCG00000003229; ENSSSCG00005002746; ENSSSCG00015024715; ENSSSCG00025026830; ENSSSCG00030000084; ENSSSCG00035054483; ENSSSCG00040022011; ENSSSCG00045008640; ENSSSCG00050052088; ENSSSCG00055005814; ENSSSCG00060018172; ENSSSCG00065077928; ENSSSCG00070025281	ETFB	Q6UAQ8; ssc:396614	Respiratory electron transport; Protein methylation		2	0	0.783	1.004	1.042	0.719	0.871347	0.857389	0.999962	0.390193	49.3	54.28	44.69	43.68	103.9	108.6	74.2	113.3	18.86	28.59	14.15	17.31
FALSE	High	Master Protein	A0A287AWM0	aldehyde dehydrogenase (NAD(+)) OS=Sus scrofa OX=9823 GN=ALDH7A1 PE=1 SV=1	0	FALSE	86.572	45	18	21	245	18	539	58.5	7.4	779.47	18		cytosol;mitochondrion	other molecular function	Pf00171		ENSSSCG00000014247	ALDH7A1	A0A287AWM0	Lysine catabolism; Choline catabolism		2	0	1.036	0.965	0.961	1.059	0.687803	0.796731	0.882499	0.925544	45.8	47.1	51.34	46.26	99.7	93.1	92.3	114.9	27.11	52.42	37.52	32.2
FALSE	High	Master Protein	F1RWC5	Kinesin-like protein OS=Sus scrofa OX=9823 GN=KIF5B PE=1 SV=2	0	FALSE	86.568	29	24	24	232	24	963	109.7	6.44	717.24	24	cell organization and biogenesis;stress response;transport;developmental processes;other biological processes	cytosol;cytoskeleton;mitochondrion;other cell component	cytoskeletal activity;other molecular function	Pf00225		ENSSSCG00000011027	KIF5B	F1RWC5; K9J4S7	MHC class II antigen presentation; RHO GTPases activate KTN1; COPI-dependent Golgi-to-ER retrograde traffic; Kinesins		4	0	0.99	1.109	0.965	1.129	0.835739	0.99542	0.889834	0.829466	51.01	49.02	39.74	39.09	91.5	100.1	117.3	91.1	24.19	20.95	31.73	25.92
FALSE	High	Master Protein	F1S232	4-trimethylaminobutyraldehyde dehydrogenase OS=Sus scrofa OX=9823 GN=ALDH9A1 PE=1 SV=3	0	FALSE	86.512	43	22	28	282	22	596	64.7	8.28	695.33	22	other metabolic processes	cytosol	other molecular function	Pf00171	100153809	ENSSSCG00000006324	ALDH9A1	F1S232; ssc:100153809			0	0	0.93	1.098	1.007	1.009	0.934744	0.98628	0.953396	0.98139	51.75	51.32	43.04	40.16	94.5	83.9	125.6	96	40.8	24.07	25.09	20.35
FALSE	High	Master Protein	F1SAF0	Dihydrolipoyl dehydrogenase OS=Sus scrofa OX=9823 GN=DLD PE=1 SV=1	0	FALSE	86.499	45	20	24	359	20	509	54.2	7.68	1038.86	20		cytoskeleton;other cell component	other molecular function	Pf02852, Pf07992		ENSSSCG00000015443; ENSSSCG00005031342	DLD	A0A4X1V5N5; F1SAF0			0	0	0.807	1.016	1.082	0.717	0.922981	0.879345	0.950838	0.384598	51.31	56.66	59.03	44.87	90.6	105.2	85.4	118.8	29.01	22.93	25.18	9.11
FALSE	High	Master Protein	F1RN91	Myosin XVIIIA OS=Sus scrofa OX=9823 GN=MYO18A PE=1 SV=4	0	FALSE	86.385	21	23	28	233	5	1234	139.9	5.88	551.84	23		cytoskeleton		Pf01576		ENSSSCG00000017783	MYO18A	F1RN91			0	0	0.713	1.557	0.965	1.154	0.821387	0.626261	0.958559	0.898416	32.64	57.87	63.66	48.87	135.9	89.8	89	85.3	39.77	32.15	34.71	21.26
FALSE	High	Master Protein	A0A4X1VEW6	Muscle-restricted coiled-coil protein OS=Sus scrofa OX=9823 GN=CAVIN4 PE=1 SV=1	0	FALSE	86.318	50	18	21	282	18	362	41.3	8.82	833.78	18	other biological processes	plasma membrane;other membranes;cytosol;cytoskeleton		Pf15237		ENSSSCG00000037954; ENSSSCG00005005489	CAVIN4	A0A480SMQ2; A0A4X1VEW6			0	0	0.87	0.973	1.153	0.753	0.998916	0.796736	0.741314	0.540555	56	52.22	44.13	45.91	91	104.8	90.2	114.1	24.6	18.34	22.32	12.54
FALSE	High	Master Protein	A0A480ZCU6	Sepiapterin reductase OS=Sus scrofa OX=9823 GN=SPR PE=1 SV=1	0	FALSE	86.151	75	20	21	293	20	266	28.8	7.74	835.77	20	other metabolic processes	cytosol;nucleus	other molecular function	Pf00106	100521367	ENSSSCG00000008309	SPR	A0A286ZKH3; A0A480ZCU6; ssc:100521367	eNOS activation; Tetrahydrobiopterin (BH4) synthesis, recycling, salvage and regulation		2	0	1.06	0.911	0.815	1.136	0.637419	0.606532	0.0793684	0.82778	51.74	49.2	45.34	47.26	93.1	110.3	112.6	84.1	27.99	8.48	20.3	24.23
FALSE	High	Master Protein	Q2EHH7	Serine/threonine-protein phosphatase OS=Sus scrofa OX=9823 GN=PPP1CC PE=1 SV=1	0	FALSE	86.043	46	16	18	283	3	323	37	6.54	949.12	16	other metabolic processes;other biological processes	plasma membrane;other membranes;cytoskeleton;mitochondrion;nucleus;other cell component	other molecular function	Pf00149, Pf16891	733612	ENSSSCG00000009828	PPP1CC	Q2EHH7; ssc:733612			0	0	0.585	1.176	0.722	1.091	0.298054	0.974054	0.173777	0.930453	39.73	59.97	37.96	37.7	151.5	91.8	81.8	74.9	32.07	33.64	18.31	39.34
FALSE	High	Master Protein	A0A8W4FF55	Dehydrogenase/reductase SDR family member 7C OS=Sus scrofa OX=9823 GN=DHRS7C PE=1 SV=1	0	FALSE	85.917	56	18	22	252	18	321	35.5	8.76	753.73	18	transport;other biological processes	other membranes;cytosol;ER/Golgi	other molecular function	Pf00106		ENSSSCG00000017996	DHRS7C	A0A8W4FF55			0	0	0.922	0.874	0.917	0.945	0.945478	0.462644	0.585022	0.989253	43.53	43.3	40.49	32.62	92	124.6	83.2	100.2	12.84	15.05	32.16	11.73
FALSE	High	Master Protein	A0A287AN76	Mitochondrial 2-oxoglutarate/malate carrier protein OS=Sus scrofa OX=9823 GN=SLC25A11 PE=1 SV=1	0	FALSE	85.752	65	18	26	382	18	314	34.1	9.88	910.6	18	transport	other membranes		Pf00153		ENSSSCG00000032472	SLC25A11	A0A287AN76			0	0	0.802	0.912	1.124	0.635	0.918952	0.609801	0.838045	0.0990507	52.93	48.57	48.3	50.98	91.2	120	71.5	117.4	22.95	13.07	23.62	17.16
FALSE	High	Master Protein	A0A287BPI5	Palladin isoform X4 OS=Sus scrofa OX=9823 GN=PALLD PE=1 SV=1	0	FALSE	85.544	24	27	27	213	27	1350	143.9	6.76	557.98	27	cell organization and biogenesis;other biological processes	plasma membrane;other membranes;cytosol;cytoskeleton;mitochondrion;nucleus;other cell component		Pf07679		ENSSSCG00000029331	PALLD	A0A287BPI5	Platelet degranulation ; Striated Muscle Contraction		2	0	0.942	1.042	1.088	0.96	0.932304	0.924318	0.947781	0.995548	56.71	55.99	49.44	41.02	99.1	103.3	76.4	121.2	21.99	17.17	32.73	32.96
FALSE	High	Master Protein	A0A287B6M0	Carbonic anhydrase OS=Sus scrofa OX=9823 GN=CA2 PE=1 SV=2	0	FALSE	85.48	51	11	23	231	11	305	34.1	8.37	799.55	11	other metabolic processes;transport;signal transduction;other biological processes	plasma membrane;other membranes;other cell component	other molecular function	Pf00194		ENSSSCG00000006140	CA2	A0A287B6M0	Erythrocytes take up carbon dioxide and release oxygen; Reversible hydration of carbon dioxide; Erythrocytes take up oxygen and release carbon dioxide		3	0	0.963	1.032	1.169	1.04	0.898045	0.90467	0.662356	0.952208	82.41	63.09	62.66	75.1	66.9	92	117.6	123.5	111.31	35.08	41.31	34.53
FALSE	High	Master Protein	P53590	Succinate--CoA ligase [GDP-forming] subunit beta, mitochondrial (Fragment) OS=Sus scrofa OX=9823 GN=SUCLG2 PE=1 SV=2	0	FALSE	85.171	51	20	25	244	19	433	46.8	5.95	755.59	20	other metabolic processes	mitochondrion;other cell component	other molecular function	Pf00549, Pf08442			SUCLG2	P53590; Q95279			0	0	0.812	1.519	1.106	1.093	0.929668	0.282519	0.923907	0.868146	49.78	50.24	44.66	46.12	123.3	76.4	112.4	87.9	42.87	46.61	25.13	39.01
FALSE	High	Master Protein	I3LPP4	Exportin-2 OS=Sus scrofa OX=9823 GN=CSE1L PE=1 SV=2	0	FALSE	84.954	27	25	27	288	25	973	110.6	5.77	703.53	25	transport	cytosol;nucleus	other molecular function	Pf03378, Pf03810, Pf08506		ENSSSCG00000025534	CSE1L	I3LPP4			0	0	1.152	0.99	0.946	1.197	0.34326	0.85341	0.814019	0.693637	52.42	52.42	55.59	55.43	92.2	114.8	110.5	82.4	44.58	26.46	34.34	35.54
FALSE	High	Master Protein	A0A287AXS3	Synaptophysin like 2 OS=Sus scrofa OX=9823 GN=SYPL2 PE=1 SV=2	0	FALSE	84.946	40	11	24	229	11	272	30.1	5.95	884.76	11	cell organization and biogenesis;developmental processes;other biological processes	other membranes;ER/Golgi		Pf01284		ENSSSCG00000006829	SYPL2	A0A287AXS3			0	0	0.957	1.142	1.04	1.102	0.91038	0.977509	0.999453	0.877159	72	71.92	62.88	62.94	109.7	98	99.1	93.2	17.55	23.93	21.47	16.6
FALSE	High	Master Protein	A0A8D1UUV8	DnaJ heat shock protein family (Hsp40) member B4 OS=Sus scrofa OX=9823 GN=DNAJB4 PE=1 SV=1	0	FALSE	84.685	52	17	19	280	15	337	37.8	8.51	847.6	17	protein metabolism;other metabolic processes	plasma membrane;other membranes;cytosol;cytoskeleton;nucleus	other molecular function	Pf00226, Pf01556		ENSSSCG00000003766; ENSSSCG00005011817	DNAJB4	A0A8D1UUV8; F1S9T0			0	2	0.82	1.149	1.067	0.894	0.932304	0.973965	0.966377	0.940031	33.18	43.27	46.4	32.89	112.6	96.3	92.3	98.7	7.62	12.25	12.19	6.87
FALSE	High	Master Protein	Q2EHH8	Serine/threonine-protein phosphatase OS=Sus scrofa OX=9823 GN=PPP1CA PE=1 SV=1	0	FALSE	84.575	43	15	17	283	2	330	37.5	6.33	941.78	15	cell adhesion;other metabolic processes;developmental processes;other biological processes	plasma membrane;other membranes;cytosol;nucleus;other cell component	other molecular function	Pf00149, Pf16891	733611	ENSSSCG00000012913	PPP1CA	F1RUX8; Q2EHH8; ssc:733611	DARPP-32 events		1	0	0.71	1.582	0.946	1.138	0.808607	0.590578	0.955099	0.917774	40.71	33.26	31.57	79.08	151.9	71.2	96.1	80.8	57.21	33.46	53.21	46.9
FALSE	High	Master Protein	Q6RI85	Phosphoglycerate kinase 2 OS=Sus scrofa OX=9823 GN=PGK2 PE=2 SV=3	0	FALSE	84.57	32	13	21	754	3	417	44.9	8.1	2341.18	13	other metabolic processes	cytosol;cytoskeleton	kinase activity;other molecular function	Pf00162	396673	ENSSSCG00000001738; ENSSSCG00005005823; ENSSSCG00030028466; ENSSSCG00040027666; ENSSSCG00050003199; ENSSSCG00055005986; ENSSSCG00060048462; ENSSSCG00065005263; ENSSSCG00070020628	PGK2	Q6RFZ5; Q6RI85; ssc:396673	Glycolysis; Gluconeogenesis		2	0	1.097	0.937	0.933	1.171	0.687031	0.781557	0.92243	0.757998	30.56	31.2	38.66	37.78	59.9	58.4	215.9	65.7	58.44	97.64	58.58	60.46
FALSE	High	Master Protein	A0A5G2QKC9	Inorganic pyrophosphatase OS=Sus scrofa OX=9823 GN=PPA1 PE=1 SV=1	0	FALSE	84.531	67	15	18	214	15	289	32.8	5.73	653.36	15	other metabolic processes	other cell component	other molecular function	Pf00719	100155201	ENSSSCG00000010261	PPA1	A0A5G2QKC9; ssc:100155201	Pyrophosphate hydrolysis; Cytosolic tRNA aminoacylation		2	0	0.919	1.086	0.832	1.129	0.946967	0.974054	0.219151	0.813321	51.66	50.15	40.6	42.6	112.5	95.1	91.4	100.9	17.53	17.3	20.52	12.55
FALSE	High	Master Protein	A0A287AV50	Leiomodin 3 OS=Sus scrofa OX=9823 GN=LMOD3 PE=4 SV=2	0	FALSE	84.488	37	21	22	253	21	566	65.4	5.36	762.19	21	cell organization and biogenesis;other biological processes	cytoskeleton	cytoskeletal activity	Pf03250		ENSSSCG00000052599	LMOD3	A0A287AV50			0	0	0.944	1.331	1.23	1.012	0.921622	0.711498	0.429344	0.980602	47.29	40.96	44.56	49.99	107.6	81.8	98.1	112.6	12.18	15.43	31.48	22.78
FALSE	High	Master Protein	A0A480S312	Isocitrate dehydrogenase [NAD] subunit, mitochondrial OS=Sus scrofa OX=9823 GN=IDH3A PE=3 SV=1	0	FALSE	83.887	53	20	23	318	20	366	39.6	7.39	912.06	20	other metabolic processes	mitochondrion	other molecular function	Pf00180		ENSSSCG00000032498	IDH3A	A0A480S312	Citric acid cycle (TCA cycle); Mitochondrial protein degradation		2	0	0.816	0.945	1.038	0.798	0.930993	0.720672	0.99888	0.725616	44.17	42.85	44.5	47.53	96.9	117	72.6	113.5	13.1	16.47	13.7	15.29
FALSE	High	Master Protein	A0A8W4F6I7	Chromosome 4 open reading frame 54 OS=Sus scrofa OX=9823 GN=C4orf54 PE=4 SV=1	0	FALSE	83.88	19	25	25	171	25	1658	174.9	8.72	377.45	25				Pf15232		ENSSSCG00000057637	C4orf54	A0A8W4F6I7			0	0	0.972	1.132	1.105	0.925	0.922981	0.990589	0.950838	0.977505	32.87	50.78	40.69	26.3	79.6	90.8	104.5	125.1	51.13	32.25	21.93	37.3
FALSE	High	Master Protein	F1SKI5	Inosine-5'-monophosphate dehydrogenase OS=Sus scrofa OX=9823 GN=IMPDH2 PE=1 SV=3	0	FALSE	83.793	40	19	19	298	18	538	58.3	7.28	893.49	19	other metabolic processes	cytosol;nucleus	other molecular function	Pf00478, Pf00571	100525485	ENSSSCG00000011373; ENSSSCG00005045353	IMPDH2	A0A4X1SZ57; F1SKI5			0	1	0.812	1.273	0.901	1.085	0.927001	0.815822	0.474111	0.902872	57.15	49.61	46.73	60.24	123.8	83.5	95.5	97.2	17.23	38.79	24.98	21.75
FALSE	High	Master Protein	A0A287B4J2	Adenosylhomocysteinase OS=Sus scrofa OX=9823 GN=AHCY PE=3 SV=1	0	FALSE	83.579	43	20	21	302	18	481	52.6	6.65	923.64	20	other metabolic processes	cytosol;ER/Golgi	other molecular function	Pf00670, Pf05221		ENSSSCG00000007278; ENSSSCG00005004653	AHCY	A0A287B4J2; A0A8D1D478	Sulfur amino acid metabolism; Methylation		2	0	1.07	0.966	0.856	1.215	0.6167	0.778413	0.219151	0.648081	49.98	51.13	47.28	51.47	99.8	103.8	109.3	87.1	24.76	20.66	21.99	10.73
FALSE	High	Master Protein	A0A8W4F6F0	Pyruvate carboxylase OS=Sus scrofa OX=9823 GN=PC PE=1 SV=1	0	FALSE	83.551	24	23	26	171	23	1157	127.2	6.86	396.3	23	other metabolic processes;other biological processes	mitochondrion	other molecular function	Pf00289, Pf00364, Pf00682, Pf02436, Pf02785, Pf02786		ENSSSCG00000012926	PC	A0A8W4F6F0	Pyruvate metabolism; Biotin transport and metabolism; Gluconeogenesis		3	0	0.826	1.465	1.03	1.03	0.935248	0.527358	0.992724	0.965945	56.75	58.2	45.52	36.71	125	71.7	113.5	89.9	66.57	64.37	34.24	43.54
FALSE	High	Master Protein	F1SDT0	Junctophilin-2 OS=Sus scrofa OX=9823 GN=JPH2 PE=1 SV=2	0	FALSE	83.519	46	17	21	277	16	414	44	9.67	887.41	17		other membranes;cytosol;ER/Golgi		Pf02493		ENSSSCG00000007369	JPH2	F1SDT0			0	1	0.928	1.095	0.692	1.348	0.935248	0.980008	0.000212353	0.298437	56.06	53.61	58.83	55.92	104.5	113.3	111.9	70.3	26.06	23.21	21.93	6.39
FALSE	High	Master Protein	P63317	Troponin C, slow skeletal and cardiac muscles OS=Sus scrofa OX=9823 GN=TNNC1 PE=1 SV=1	0	FALSE	83.242	52	12	23	403	12	161	18.4	4.18	1336.4	12	other biological processes	cytoskeleton	cytoskeletal activity;other molecular function	Pf13499, Pf13833	100156435	ENSSSCG00000011441; ENSSSCG00005016411; ENSSSCG00015079078; ENSSSCG00025015750; ENSSSCG00030073168; ENSSSCG00035072554; ENSSSCG00040038293; ENSSSCG00045014719; ENSSSCG00050075504; ENSSSCG00055017398; ENSSSCG00060028932; ENSSSCG00065034718; ENSSSCG00070025573	TNNC1	O14800; P02590; P04463; P63317; Q4G1M5; ssc:100156435	Striated Muscle Contraction		1	0	0.599	1.481	0.899	0.937	0.104021	0.325478	0.466128	0.98365	79.52	77.75	70.72	68.83	132.9	113.7	83.1	70.3	64.12	42.38	49.76	50.48
FALSE	High	Master Protein	A0A287BBJ7	Aldehyde dehydrogenase family 3 member A2 OS=Sus scrofa OX=9823 GN=ALDH3A2 PE=1 SV=2	0	FALSE	82.957	36	16	24	225	16	578	63.6	9.31	658.59	16	other metabolic processes;developmental processes;other biological processes	other membranes;ER/Golgi;other cell component	other molecular function	Pf00171, Pf05893		ENSSSCG00000018041	ALDH3A2	A0A287BBJ7	Insertion of tail-anchored proteins into the endoplasmic reticulum membrane; RND2 GTPase cycle; RND1 GTPase cycle; Class I peroxisomal membrane protein import; Alpha-oxidation of phytanate; Sphingolipid catabolism		6	0	0.988	1.223	1.035	1.153	0.848983	0.893808	0.999748	0.785358	66.62	64.92	65.93	64.93	116.8	68.4	111.1	103.7	24.56	47.41	51.02	51.61
FALSE	High	Master Protein	Q95MZ3	Serine/threonine-protein phosphatase OS=Sus scrofa OX=9823 GN=PPP3CA PE=1 SV=1	0	FALSE	82.792	42	19	19	247	12	511	57.6	6.27	813.9	19	signal transduction	other cell component	other molecular function	Pf00149	397241	ENSSSCG00000009172	PPP3CA	Q95MZ3; ssc:397241			0	6	0.995	0.943	1.058	0.956	0.835739	0.713941	0.979156	0.995524	35.23	36.29	37.65	34.2	99.6	100.7	91.3	108.3	12.3	16.21	16.4	6.44
FALSE	High	Master Protein	K7GP28	Hydroxysteroid 17-beta dehydrogenase 10 OS=Sus scrofa OX=9823 GN=HSD17B10 PE=1 SV=1	0	FALSE	82.338	59	14	18	225	14	293	30.8	9.72	760.69	14	cell organization and biogenesis;RNA metabolism OR transcription;other metabolic processes	mitochondrion;other cell component	nucleic acid binding activity;other molecular function	Pf00106	100524293	ENSSSCG00000012327	HSD17B10	K7GP28	Mitochondrial protein degradation; Branched-chain amino acid catabolism		2	0	0.776	0.979	1.107	0.725	0.855428	0.827385	0.92748	0.413916	47.88	44.23	37.73	44.31	108.4	111.6	55.1	124.9	17.4	20.27	47.3	20.03
FALSE	High	Master Protein	A0A287BGP7	Solute carrier family 25 member 3 OS=Sus scrofa OX=9823 GN=SLC25A3 PE=1 SV=2	0	FALSE	82.321	39	18	26	358	18	413	45.7	9.55	954.54	18	transport	other membranes;mitochondrion	transporter activity;other molecular function	Pf00153		ENSSSCG00000000886; ENSSSCG00005002175	SLC25A3	A0A287BGP7; A0A8D0HQ73			0	0	0.791	1.065	1.095	0.729	0.894442	0.950482	0.9338	0.422531	54.28	59.59	51.76	44.26	102.4	108.1	91.7	97.7	20.55	24.99	19.32	18.91
FALSE	High	Master Protein	A0A5G2QKX2	Ankyrin repeat domain 2 OS=Sus scrofa OX=9823 GN=ANKRD2 PE=1 SV=2	0	FALSE	82.06	56	16	22	214	16	328	36.6	6.65	610.97	16	other biological processes	nucleus	other molecular function	Pf12796		ENSSSCG00000010522	ANKRD2	A0A5G2QKX2			0	0	0.446	1.279	1.299	0.526	2.48421e-05	0.800422	0.143213	0.00311318	71.13	47.1	42.93	59.99	104.8	88	59.1	148	46.93	25.29	77.4	29.26
FALSE	High	Master Protein	F1RXA7	26S proteasome non-ATPase regulatory subunit 3 OS=Sus scrofa OX=9823 GN=PSMD3 PE=1 SV=3	0	FALSE	82.036	44	21	23	273	21	534	60.9	8.44	764.39	21	protein metabolism;other metabolic processes;other biological processes	other cell component	enzyme regulator activity	Pf01399, Pf08375	100512253	ENSSSCG00000017489	PSMD3	F1RXA7; ssc:100512253	Neutrophil degranulation; Ub-specific processing proteases; FCERI mediated NF-kB activation; Interleukin-1 signaling; Neddylation; Antigen processing: Ubiquitination & Proteasome degradation; Regulation of RUNX3 expression and activity; Cdc20:Phospho-APC/C mediated degradation of Cyclin A; Separation of Sister Chromatids; Assembly of the pre-replicative complex; Orc1 removal from chromatin; ABC-f…		50	0	1.072	0.921	0.914	1.09	0.593484	0.655608	0.564783	0.898322	41.6	44.67	41.33	38.15	71.6	107	103.6	117.7	23.33	26.98	47.83	31.51
FALSE	High	Master Protein	A0A5G2QUG9	Elongation factor 1-delta OS=Sus scrofa OX=9823 GN=EEF1D PE=1 SV=2	0	FALSE	81.72	58	15	20	345	13	280	31	5.06	1093.74	15	protein metabolism;other metabolic processes	other cell component	nucleic acid binding activity;other molecular function	Pf00736, Pf10587		ENSSSCG00000006954	EEF1D	A0A5G2QUG9			0	1	0.92	1.177	1.1	0.98	0.951382	0.942908	0.925228	0.995867	41.51	49.57	39.67	40.66	95.3	92.1	96.7	115.9	27.37	9.51	36.23	9.03
FALSE	High	Master Protein	P28491	Calreticulin OS=Sus scrofa OX=9823 GN=CALR PE=1 SV=3	0	FALSE	81.512	46	17	26	314	17	417	48.3	4.46	809.23	17	protein metabolism;other metabolic processes;stress response;other biological processes	non-structural extracellular;other membranes;cytosol;ER/Golgi;other cytoplasmic organelle;other cell component	other molecular function	Pf00262	100381266	ENSSSCG00000013746; ENSSSCG00005031194; ENSSSCG00015041073; ENSSSCG00025060946; ENSSSCG00030008732; ENSSSCG00035043864; ENSSSCG00040013848; ENSSSCG00045024306; ENSSSCG00050059786; ENSSSCG00055022230; ENSSSCG00060013787; ENSSSCG00065019328; ENSSSCG00070008005	CALR	D4N5N1; P28491; ssc:100381266	Scavenging by Class A Receptors; ER-Phagosome pathway; Antigen Presentation: Folding, assembly and peptide loading of class I MHC; Calnexin/calreticulin cycle		4	0	0.781	1.14	0.988	0.858	0.86723	0.979967	0.92748	0.888115	50.9	53.83	50.93	50.02	109	90.1	87.5	113.4	26.4	20.84	10.04	16.95
FALSE	High	Master Protein	F1SII4	Glycine--tRNA ligase OS=Sus scrofa OX=9823 GN=GARS1 PE=1 SV=2	0	FALSE	81.408	38	26	26	250	4	745	83.5	7.24	611	26	protein metabolism;RNA metabolism OR transcription;other metabolic processes	non-structural extracellular;cytosol;mitochondrion;other cell component	other molecular function	Pf00458, Pf00587, Pf03129		ENSSSCG00000016677	GARS1	F1SII4			0	17	1.073	1.165	0.984	1.194	0.590855	0.955324	0.941069	0.690647	46.49	46.04	42.58	32.66	94.7	71.4	141.3	92.6	33.2	32.86	23.29	27.44
FALSE	High	Master Protein	A0A5G2R2M6	Cullin-5 OS=Sus scrofa OX=9823 GN=CUL5 PE=1 SV=1	0	FALSE	81.292	31	25	26	305	25	772	90.1	7.78	799.2	25	protein metabolism;other metabolic processes	other cell component	other molecular function	Pf00888, Pf10557		ENSSSCG00000029198	CUL5	A0A5G2R2M6	Neddylation; Antigen processing: Ubiquitination & Proteasome degradation; Downregulation of ERBB2 signaling		3	0	1.023	1.056	1.052	1.038	0.762236	0.939873	0.990241	0.955823	47.4	47.93	44.83	48.16	102	103.4	94.8	99.8	17.87	28.05	27.72	22.94
FALSE	High	Master Protein	F1RFY1	Profilin OS=Sus scrofa OX=9823 GN=PFN1 PE=1 SV=3	0	FALSE	81.287	49	13	22	481	2	223	23.8	10.56	1334.99	13	cell organization and biogenesis;other biological processes	other cell component	cytoskeletal activity	Pf00235		ENSSSCG00000017907	PFN1	F1RFY1	RHO GTPases Activate Formins; PCP/CE pathway		2	17	0.944	1.257	1.156	1.001	0.925082	0.847179	0.731813	0.9892	55.49	56.74	46.47	50.27	107.4	92.3	101	99.3	15.03	8.28	7	9.9
FALSE	High	Master Protein	I3LNB4	Multifunctional fusion protein OS=Sus scrofa OX=9823 GN=ALDH4A1 PE=1 SV=3	0	FALSE	81.098	35	18	19	281	18	605	66.9	8.07	782.19	18	other metabolic processes	cytosol;mitochondrion	other molecular function	Pf00171		ENSSSCG00000024752	ALDH4A1	I3LNB4	Glyoxylate metabolism and glycine degradation; Proline catabolism		2	0	0.761	1.096	0.894	0.973	0.818561	0.98193	0.438289	0.998739	64.5	47.35	50.84	59.69	119.8	108.8	91.4	79.9	8.93	17.78	46.99	38.65
FALSE	High	Master Protein	A0A5G2QW60	Voltage-dependent L-type calcium channel subunit alpha OS=Sus scrofa OX=9823 GN=CACNA1S PE=3 SV=2	0	FALSE	81.092	12	23	25	299	23	1858	208	7.2	809.38	23	cell organization and biogenesis;transport;developmental processes;other biological processes	plasma membrane;other membranes;cytosol;cytoskeleton;ER/Golgi	transporter activity;other molecular function	Pf00520, Pf08016, Pf08763, Pf16905		ENSSSCG00000024784	CACNA1S	A0A5G2QW60			0	0	1.092	0.99	1.099	0.981	0.512479	0.85341	0.938174	0.995548	37.36	40.45	40.85	45.48	72	101.9	105.6	120.5	32.64	28.05	34.19	11.03
FALSE	High	Master Protein	A0A287A690	Peroxiredoxin-2 OS=Sus scrofa OX=9823 GN=PRDX2 PE=1 SV=1	0	FALSE	80.996	53	13	21	409	13	237	25.9	4.87	1476.03	13	cell cycle OR cell proliferation;other metabolic processes;stress response;developmental processes;signal transduction;other biological processes	cytosol	other molecular function	Pf00578, Pf10417		ENSSSCG00000013736	PRDX2	A0A287A690	Detoxification of Reactive Oxygen Species; TP53 Regulates Metabolic Genes		2	0	0.877	0.928	0.945	0.853	0.998916	0.658645	0.749367	0.872155	44.75	43.43	37.78	37.43	104.9	92.8	90.2	112.2	18.04	26.68	24.46	6.41
FALSE	High	Master Protein	F1SMW9	26S proteasome non-ATPase regulatory subunit 1 OS=Sus scrofa OX=9823 GN=PSMD1 PE=3 SV=4	0	FALSE	80.926	27	21	24	199	3	952	105.7	5.39	565.35	21	protein metabolism;other metabolic processes;other biological processes	nucleus;other cell component	enzyme regulator activity;other molecular function	Pf01851, Pf13646, Pf18004, Pf21505		ENSSSCG00000016272	PSMD1	F1SMW9	Neutrophil degranulation; FCERI mediated NF-kB activation; Interleukin-1 signaling; Neddylation; Antigen processing: Ubiquitination & Proteasome degradation; Ub-specific processing proteases; Regulation of RUNX3 expression and activity; Cdc20:Phospho-APC/C mediated degradation of Cyclin A; Separation of Sister Chromatids; Assembly of the pre-replicative complex; Orc1 removal from chromatin; ABC-f…		50	13	0.911	1.147	0.94	1.07	0.96932	0.974054	0.812947	0.920689	48.39	54.65	45.97	43.95	110.9	105.9	83.5	99.7	18.82	6.32	31.39	22.55
FALSE	High	Master Protein	A0A5G2QVX8	Y-box-binding protein 1 OS=Sus scrofa OX=9823 GN=YBX1 PE=1 SV=1	0	FALSE	80.874	34	13	15	184	7	419	46.3	11	556.78	13	other biological processes	nucleus	nucleic acid binding activity	Pf00313		ENSSSCG00000028485	YBX1	A0A5G2QVX8			0	6	0.825	1.29	1.103	1.056	0.937542	0.787173	0.92748	0.941205	48.42	41.54	37.5	33.63	128.3	80.8	92.2	98.7	41.43	25.97	42.64	26.14
FALSE	High	Master Protein	F1SAD9	Protein disulfide-isomerase OS=Sus scrofa OX=9823 GN=PDIA4 PE=1 SV=1	0	FALSE	80.859	32	22	24	250	22	646	72.9	5.15	617.47	22	protein metabolism;other metabolic processes;stress response	non-structural extracellular;ER/Golgi;other cell component	other molecular function	Pf00085, Pf13848		ENSSSCG00000015453	PDIA4	F1SAD9			0	0	0.886	1.028	0.888	1.089	0.998916	0.91102	0.611742	0.902994	47.07	44.49	34.52	34.18	114.2	97.9	96.9	91	58.27	20.64	48.33	25.26
FALSE	High	Master Protein	A0A4X1V926	cAMP-dependent protein kinase catalytic subunit alpha OS=Sus scrofa OX=9823 GN=PRKACA PE=3 SV=1	0	FALSE	80.482	52	18	24	274	6	357	41.3	8.81	857.51	18	RNA metabolism OR transcription;other metabolic processes;stress response;transport;developmental processes;signal transduction;other biological processes	plasma membrane;other membranes;cytosol;cytoskeleton;mitochondrion;nucleus;other cell component	kinase activity;other molecular function	Pf00069		ENSSSCG00000013771; ENSSSCG00005037688	PRKACA	A0A286ZUD6; A0A4X1V926	Interleukin-3, Interleukin-5 and GM-CSF signaling; Factors involved in megakaryocyte development and platelet production; MAPK6/MAPK4 signaling; Ion homeostasis; VEGFA-VEGFR2 Pathway; High laminar flow shear stress activates signaling by PIEZO1 and PECAM1:CDH5:KDR in endothelial cells; Glucagon-like Peptide-1 (GLP1) regulates insulin secretion; Vasopressin regulates renal water homeostasis via Aq…		28	12	0.911	1.054	1.027	0.92	0.958304	0.937841	0.979156	0.965945	43.56	50.93	43.39	38.09	102.4	107	85.1	105.5	14.57	16.21	17.1	11.75
FALSE	High	Master Protein	A0A5G2R7M3	Inter-alpha-trypsin inhibitor heavy chain 4 OS=Sus scrofa OX=9823 GN=ITIH4 PE=1 SV=2	0	FALSE	80.436	31	24	24	176	24	988	108.8	6.7	539.22	24	other metabolic processes;stress response;other biological processes	non-structural extracellular;plasma membrane;other membranes;other cell component	enzyme regulator activity	Pf00092, Pf06668, Pf08487		ENSSSCG00000011453	ITIH4	A0A5G2R7M3	Platelet degranulation		1	0	0.754	0.995	1.062	0.693	0.780543	0.853478	0.973464	0.280326	60.84	63.03	54.86	56.27	108.8	119.1	58	114	72.88	32.76	69.45	29.67
FALSE	High	Master Protein	A0A4X1VCL1	26S proteasome regulatory subunit 7 OS=Sus scrofa OX=9823 GN=PSMC2 PE=1 SV=1	0	FALSE	80.402	46	17	18	229	17	433	48.6	5.95	708.15	17	protein metabolism;other metabolic processes;other biological processes	cytosol;other cell component	other molecular function	Pf00004, Pf17862, Pf21236	100514865	ENSSSCG00000015424; ENSSSCG00005041755	PSMC2	A0A4X1VCL1; F1SB53; ssc:100514865	Ub-specific processing proteases; Antigen processing: Ubiquitination & Proteasome degradation; FCERI mediated NF-kB activation; Neutrophil degranulation; Interleukin-1 signaling; Neddylation; Regulation of RUNX3 expression and activity; Cdc20:Phospho-APC/C mediated degradation of Cyclin A; Separation of Sister Chromatids; Assembly of the pre-replicative complex; Orc1 removal from chromatin; ABC-f…		50	0	0.984	1.108	1.009	0.99	0.848347	0.999403	0.959255	0.992434	45.05	53.52	42.69	30.17	110.1	90.7	95.9	103.3	12.27	16.61	37.75	15.34
FALSE	High	Master Protein	A0A287BJI6	serine--tRNA ligase OS=Sus scrofa OX=9823 GN=SARS1 PE=1 SV=2	0	FALSE	80.151	45	21	23	276	21	537	61.1	6.71	749	21	protein metabolism;RNA metabolism OR transcription;other metabolic processes;other biological processes	cytosol;nucleus	nucleic acid binding activity;other molecular function	Pf00587, Pf02403		ENSSSCG00000006835; ENSSSCG00005006031	SARS1	A0A287BJI6; A0A8D0LF77			0	0	0.947	1.166	0.95	1.201	0.919314	0.969819	0.818185	0.67785	58.06	54.98	49.1	51.33	106.6	85.4	111	97	45.68	13.18	19.33	23.43
FALSE	High	Master Protein	K7GMY6	Serine/threonine-protein phosphatase OS=Sus scrofa OX=9823 GN=PPP3CB PE=1 SV=2	0	FALSE	80.001	48	19	21	203	12	527	59.4	6.39	679.94	19	transport;developmental processes;signal transduction;other biological processes	plasma membrane;other membranes;cytoskeleton;other cell component	other molecular function	Pf00149		ENSSSCG00000010301	PPP3CB	K7GMY6	FCERI mediated Ca+2 mobilization; Ca2+ pathway; Calcineurin activates NFAT; CLEC7A (Dectin-1) induces NFAT activation		4	0	0.968	1.194	1.069	1.105	0.919314	0.927368	0.955044	0.878233	57.28	62.9	63.86	45.34	111.3	92.3	102	94.5	22.71	32.94	38.49	23.35
FALSE	High	Master Protein	F1RX16	RNA helicase OS=Sus scrofa OX=9823 GN=DDX3X PE=1 SV=3	0	FALSE	80	37	21	24	251	7	662	73.2	7.18	685.07	21	cell cycle OR cell proliferation;cell organization and biogenesis;protein metabolism;RNA metabolism OR transcription;other metabolic processes;stress response;signal transduction;other biological processes	plasma membrane;other membranes;cytosol;cytoskeleton;translational apparatus;nucleus;other cell component	enzyme regulator activity;cytoskeletal activity;translation activity;nucleic acid binding activity;other molecular function	Pf00270, Pf00271	100515940	ENSSSCG00000012252	DDX3X	F1RX16	Neutrophil degranulation		1	12	0.888	1.438	1.053	1.133	0.998042	0.47449	0.972354	0.837547	30.89	49.81	40.07	41.25	141	61.9	95.6	101.4	24.77	37.42	35.51	28.95
FALSE	High	Master Protein	Q684M6	Hsp90 co-chaperone Cdc37 OS=Sus scrofa OX=9823 GN=CDC37 PE=1 SV=1	0	FALSE	79.731	43	19	23	188	19	380	44.5	5.07	506.5	19	protein metabolism;other metabolic processes;other biological processes	cytosol;other cell component	enzyme regulator activity;other molecular function	Pf03234, Pf08564, Pf08565	100141402	ENSSSCG00000013647; ENSSSCG00005033812	CDC37	A0A4X1V502; Q684M6; ssc:100141402	Regulation of necroptotic cell death; Downregulation of ERBB2 signaling; RHOBTB2 GTPase cycle; Drug-mediated inhibition of ERBB2 signaling		5	0	0.812	1.175	1.064	0.964	0.927293	0.941862	0.968207	0.998739	55.49	52.74	38.27	52.23	127.3	78.4	96.5	97.8	14.55	20.71	13.12	20.13
FALSE	High	Master Protein	A0A287BQ02	Polyadenylate-binding protein OS=Sus scrofa OX=9823 GN=PABPC4 PE=1 SV=2	0	FALSE	79.396	32	21	23	340	14	660	72.3	9.35	833.37	21	other biological processes	cytosol;nucleus;other cell component	nucleic acid binding activity	Pf00076, Pf00658	100515840	ENSSSCG00000003660	PABPC4	A0A287BQ02			0	9	0.875	1.103	1.133	0.866	0.999026	0.990733	0.80697	0.899097	37.27	39.45	32.65	37.14	98.1	98.8	96.3	106.8	25.04	8.66	17.34	12.7
FALSE	High	Master Protein	I3LR51	peptidylprolyl isomerase OS=Sus scrofa OX=9823 GN=FKBP3 PE=1 SV=2	0	FALSE	79.217	40	16	19	270	16	260	29	9.67	854.32	16		nucleus	other molecular function	Pf00254, Pf18410		ENSSSCG00000021217	FKBP3	I3LR51			0	0	0.897	1.242	1.054	1.037	0.977749	0.857789	0.985968	0.957392	60.17	47.25	42.62	51.54	107.1	92.8	101.2	98.8	14.65	26.91	15.18	14.24
FALSE	High	Master Protein	A0A5G2Q9X2	Isocitrate dehydrogenase [NAD] subunit, mitochondrial OS=Sus scrofa OX=9823 GN=IDH3B PE=1 SV=1	0	FALSE	79.047	31	17	26	237	15	602	67.2	8.65	605.54	17	other metabolic processes	mitochondrion	other molecular function	Pf00180		ENSSSCG00000007173	IDH3B	A0A5G2Q9X2	Citric acid cycle (TCA cycle)		1	2	0.917	0.916	1.176	0.715	0.951382	0.62569	0.626769	0.371661	57.33	53.04	44.57	42.82	92	102.1	88.1	117.8	18.8	7.97	16.99	8.72
FALSE	High	Master Protein	A0A4X1W7V1	Proteasome 26S subunit, ATPase 6 OS=Sus scrofa OX=9823 GN=PSMC6 PE=1 SV=1	0	FALSE	78.835	58	20	23	234	20	403	45.8	7.49	569.96	20		other cell component	other molecular function	Pf00004, Pf16450, Pf17862	100154148	ENSSSCG00000005038; ENSSSCG00005025905	PSMC6	A0A286ZXG4; A0A4X1W7V1; ssc:100154148			0	0	0.938	1.143	1.026	1.05	0.930565	0.976601	0.976542	0.943662	36.66	41.05	43.63	40.15	108.4	107.7	92.8	91.1	76.07	29.81	7.74	30.16
FALSE	High	Master Protein	A0A5G2RH83	Obg-like ATPase 1 OS=Sus scrofa OX=9823 GN=OLA1 PE=1 SV=1	0	FALSE	78.639	57	21	22	272	21	413	46.7	8.21	816.81	21	other metabolic processes	cytosol;cytoskeleton;nucleus;other cell component	translation activity;other molecular function	Pf01926, Pf06071		ENSSSCG00000015963	OLA1	A0A5G2RH83	Platelet degranulation		1	0	0.973	1.05	1.117	0.945	0.875758	0.936222	0.865427	0.989253	48.44	49.41	39.44	37.37	89.3	92.9	100.6	117.2	16.34	21.28	8.81	16.5
FALSE	High	Master Protein	A0A287A6V9	Carboxymethylenebutenolidase homolog OS=Sus scrofa OX=9823 GN=CMBL PE=1 SV=1	0	FALSE	78.604	47	17	18	259	17	245	28.1	6.95	844.79	17		cytosol	other molecular function	Pf01738		ENSSSCG00000039763	CMBL	A0A287A6V9	Phase I - Functionalization of compounds		1	0	0.817	1.228	1.196	0.864	0.932304	0.882276	0.520723	0.898322	57.96	53.67	47.48	47.81	107.9	97.5	73.9	120.7	40.75	14.62	47.9	34.92
FALSE	High	Master Protein	Q9N1F5	Glutathione S-transferase omega-1 OS=Sus scrofa OX=9823 GN=GSTO1 PE=1 SV=2	0	FALSE	78.294	64	19	21	314	19	241	27.4	7.24	779.79	19	other metabolic processes;other biological processes	cytosol;other cell component	other molecular function	Pf13409, Pf14497	397117	ENSSSCG00000022351; ENSSSCG00005007916; ENSSSCG00015035687; ENSSSCG00025068774; ENSSSCG00030010226; ENSSSCG00035020670; ENSSSCG00040029505; ENSSSCG00045017747; ENSSSCG00050056308; ENSSSCG00060058178; ENSSSCG00065013486; ENSSSCG00070010275	GSTO1	Q9N1F5; ssc:397117	Glutathione conjugation; Vitamin C (ascorbate) metabolism; Methylation		3	0	1.107	1.043	1.234	0.961	0.504474	0.924127	0.35357	0.996461	39.73	50.8	41.03	34.61	97.8	85.3	92	124.9	20.67	27.22	35.52	10.92
FALSE	High	Master Protein	A0A287AUG4	Calmodulin 1 OS=Sus scrofa OX=9823 GN=CALM1 PE=1 SV=2	0	FALSE	78.149	45	14	18	335	3	154	17.6	4.42	929.76	14			other molecular function	Pf00036, Pf13499		ENSSSCG00000025768	CALM1	A0A287AUG4			0	15	0.858	1.314	0.898	1.189	0.983771	0.736774	0.462834	0.707888	69.02	75.31	57.9	56.57	109.4	100.1	109.8	80.8	57.8	33.34	43.07	31.53
FALSE	High	Master Protein	A0A5G2QUU1	Fibrinogen gamma chain OS=Sus scrofa OX=9823 GN=FGG PE=1 SV=2	0	FALSE	77.831	37	19	22	267	19	454	51.8	6.65	845.67	19	cell adhesion;cell organization and biogenesis;protein metabolism;other metabolic processes;stress response;transport;other biological processes	non-structural extracellular;plasma membrane;other membranes;other cell component	signal transduction activity or receptor binding;other molecular function	Pf00147, Pf08702		ENSSSCG00000024314	FGG	A0A5G2QUU1	Integrin cell surface interactions; Platelet degranulation ; Regulation of Insulin-like Growth Factor (IGF) transport and uptake by Insulin-like Growth Factor Binding Proteins (IGFBPs); Post-translational protein phosphorylation; MAP2K and MAPK activation; p130Cas linkage to MAPK signaling for integrins; Common Pathway of Fibrin Clot Formation; GRB2:SOS provides linkage to MAPK signaling for Inte…		10	0	0.953	1.041	1.063	0.872	0.918555	0.92198	0.973464	0.910733	77.94	76.86	66.39	66.95	102.4	110.1	93.5	94	62.19	25.22	17.15	47.02
FALSE	High	Master Protein	F1S7K4	Perilipin 4 OS=Sus scrofa OX=9823 GN=PLIN4 PE=1 SV=4	0	FALSE	77.695	49	19	24	187	19	1655	164.4	9.09	538.74	19		plasma membrane;other membranes;cytosol;other cell component		Pf03036		ENSSSCG00000013512	PLIN4	F1S7K4			0	0	0.682	1.684	1.013	1.113	0.458116	0.0648378	0.958273	0.858055	89.36	91.64	57.99	63.55	110.4	54.6	101.2	133.8	88.9	83.89	42.23	40.08
FALSE	High	Master Protein	F1S6B4	Prolargin OS=Sus scrofa OX=9823 GN=PRELP PE=1 SV=3	0	FALSE	77.68	48	16	21	265	16	381	43.7	9.45	760.41	16	other metabolic processes;stress response	non-structural extracellular	other molecular function	Pf01462, Pf13855	100511032	ENSSSCG00000015271; ENSSSCG00005018467	PRELP	A0A4X1V6K8; F1S6B4; ssc:100511032	Keratan sulfate biosynthesis; Keratan sulfate degradation		2	0	0.429	2.403	0.876	1.112	2.10256e-05	7.71728e-06	0.333171	0.860863	71.02	71.82	58.86	57.6	165.2	70.4	90.3	74.1	57.61	43.95	30.56	43.65
FALSE	High	Master Protein	F6PVY0	Fatty acid-binding protein 5 OS=Sus scrofa OX=9823 GN=FABP5 PE=1 SV=1	0	FALSE	77.554	41	12	22	244	12	234	26	9.91	772.25	12	transport	non-structural extracellular;nucleus;other cell component	other molecular function	Pf00061		ENSSSCG00000006153	FABP5	F6PVY0			0	0	0.762	1.037	1.119	0.666	0.821387	0.918389	0.855212	0.181068	55.67	41.13	37.7	44.58	97.9	104.7	79	118.4	14.11	8.45	7.25	9.6
FALSE	High	Master Protein	A0A8W4F705	glycine--tRNA ligase OS=Sus scrofa OX=9823 GN=GARS1 PE=1 SV=1	0	FALSE	77.465	38	23	23	240	1	708	79.4	7.01	622.77	23	protein metabolism;RNA metabolism OR transcription;other metabolic processes	other cell component	other molecular function	Pf00587, Pf03129		ENSSSCG00000016677	GARS1	A0A8W4F705			0	0	1.066	1.605	0.943	1.745	0.76038	0.46124	0.933743	0.0184304	53.22	35.56	24.49	53.72	123.9	86	114.2	76	28.25	49.89	62.39	57.1
FALSE	High	Master Protein	A0A287BQI6	eIF5-mimic protein 1 OS=Sus scrofa OX=9823 GN=BZW2 PE=1 SV=1	0	FALSE	77.163	51	25	26	309	23	419	48.1	6.68	747.95	25		other cell component		Pf02020		ENSSSCG00000023118	BZW2	A0A287BQI6			0	2	0.927	1.221	1.195	0.874	0.937599	0.894818	0.522373	0.911883	54.98	61.32	52.87	44.43	94.1	96.2	92.5	117.1	23.57	15.07	29.55	23.31
FALSE	High	Master Protein	A0A5S6IIV1	Ribonuclease inhibitor OS=Sus scrofa OX=9823 GN=RNH1 PE=4 SV=2	0	FALSE	77.042	54	17	22	169	17	457	49	4.86	518.75	17	other biological processes	non-structural extracellular;cytosol;nucleus	enzyme regulator activity	Pf13516, Pf18779		ENSSSCG00000032010	RNH1	A0A5S6IIV1			0	0	0.781	1.226	0.987	0.924	0.841396	0.894456	0.94748	0.972717	59.51	64.48	55.33	47.01	132.4	86.7	79.9	101	43.64	44.07	49.14	24.53
FALSE	High	Master Protein	F1S1A8	NADH dehydrogenase [ubiquinone] iron-sulfur protein 2, mitochondrial OS=Sus scrofa OX=9823 GN=NDUFS2 PE=1 SV=3	0	FALSE	76.868	49	19	21	230	19	469	53.2	7.15	663.3	19	cell cycle OR cell proliferation;cell organization and biogenesis;other metabolic processes;stress response;transport;developmental processes;other biological processes	nucleus	transporter activity;other molecular function	Pf00346		ENSSSCG00000006358	NDUFS2	F1S1A8	Complex I biogenesis		2	0	0.764	0.934	0.985	0.766	0.827479	0.678003	0.92243	0.600234	60.62	52.86	41.24	59.86	113.3	121.1	68.8	96.7	26.1	22.94	24.9	16.99
FALSE	High	Master Protein	A0A286ZSH0	RCSD domain containing 1 OS=Sus scrofa OX=9823 GN=RCSD1 PE=1 SV=1	0	FALSE	76.771	38	15	27	189	15	472	50.4	6.01	561.04	15				Pf05177, Pf15255	100152372	ENSSSCG00000006307	RCSD1	A0A286ZSH0; ssc:100152372			0	0	1.124	1.16	1.127	1.16	0.429549	0.958611	0.857186	0.769923	52.83	57.24	58.51	50.45	107.4	82.6	112.9	97.1	36.24	31.33	32.09	37.58
FALSE	High	Master Protein	K7GPT9	Complement factor B OS=Sus scrofa OX=9823 GN=CFB PE=1 SV=1	0	FALSE	76.517	22	17	20	167	17	851	95.6	7.66	503.55	17	protein metabolism;stress response;other biological processes	non-structural extracellular	other molecular function	Pf00084, Pf00089, Pf00092		ENSSSCG00000024914	CFB	K7GPT9	Regulation of Complement cascade; Activation of C3 and C5; Alternative complement activation		3	0	0.914	1.051	1.065	0.847	0.970259	0.941862	0.960903	0.842781	66.27	80.55	60.71	54.69	104	92.4	93.8	109.8	71.66	38.55	36.39	32.61
FALSE	High	Master Protein	A0A286ZMD2	Atlastin GTPase 2 OS=Sus scrofa OX=9823 GN=ATL2 PE=1 SV=1	0	FALSE	76.306	29	17	21	229	17	564	63.9	5.15	627.2	17		other membranes	other molecular function	Pf02263, Pf02841		ENSSSCG00000008487; ENSSSCG00005036002	ATL2	A0A286ZMD2; A0A8D0K5A9			0	0	0.998	1.061	0.96	1.049	0.829309	0.942687	0.808796	0.943662	39.54	53.22	42.99	38.65	111.7	93	96.4	99	14.58	16.12	16.16	20.79
FALSE	High	Master Protein	P62197	26S proteasome regulatory subunit 8 OS=Sus scrofa OX=9823 GN=PSMC5 PE=2 SV=1	0	FALSE	76.007	54	20	20	231	18	406	45.6	7.55	599.59	20	protein metabolism;other metabolic processes;other biological processes	nucleus;other cell component	signal transduction activity or receptor binding;other molecular function	Pf00004, Pf16450, Pf17862	397043	ENSSSCG00000017287; ENSSSCG00005001713; ENSSSCG00015050234; ENSSSCG00035003144; ENSSSCG00045027586; ENSSSCG00060070251; ENSSSCG00070005507	PSMC5	O35051; P47210; P52915; P52916; P62197; ssc:397043	Neddylation; Separation of Sister Chromatids; The role of GTSE1 in G2/M progression after G2 checkpoint; FCERI mediated NF-kB activation; Interleukin-1 signaling; Antigen processing: Ubiquitination & Proteasome degradation; Ub-specific processing proteases; Regulation of RUNX3 expression and activity; Cdc20:Phospho-APC/C mediated degradation of Cyclin A; Assembly of the pre-replicative complex; O…		49	2	0.897	1.024	1.059	0.868	0.977749	0.89973	0.973464	0.907276	39.51	46.3	36.18	32.97	113.1	104.7	92.3	89.9	20.08	18.39	14.7	15.37
FALSE	High	Master Protein	F1SIS9	NADH dehydrogenase [ubiquinone] 1 alpha subcomplex subunit 10, mitochondrial OS=Sus scrofa OX=9823 GN=NDUFA10 PE=1 SV=1	0	FALSE	75.842	65	21	22	289	21	357	40.4	7.21	792.39	21	other metabolic processes	mitochondrion;other cell component		Pf01712	100521478	ENSSSCG00000016349	NDUFA10	F1SIS9; ssc:100521478			0	0	0.738	0.955	0.96	0.718	0.727339	0.753563	0.812947	0.390193	48.01	47.27	47.31	39.31	99.1	122.5	73.3	105.1	19.77	18.09	12.83	18.89
FALSE	High	Master Protein	A0A286ZZ97	Caveolae associated protein 1 OS=Sus scrofa OX=9823 GN=CAVIN1 PE=3 SV=1	0	FALSE	75.611	29	15	20	279	9	458	50.3	6.04	916.99	15	RNA metabolism OR transcription;other metabolic processes;transport;other biological processes	plasma membrane;other membranes;mitochondrion;ER/Golgi;nucleus;other cell component	nucleic acid binding activity;other molecular function	Pf15237		ENSSSCG00000035446	CAVIN1	A0A286ZZ97	RHOA GTPase cycle; RHOC GTPase cycle; RHOB GTPase cycle; RNA Polymerase I Transcription Termination		4	6	0.799	1.068	0.952	0.915	0.91038	0.951353	0.78693	0.965391	59.71	59.36	38.97	44.41	100.2	107.6	88.1	104.1	38.3	12.7	9.72	10.91
FALSE	High	Master Protein	F1RX36	Fibrinogen alpha chain OS=Sus scrofa OX=9823 GN=FGA PE=1 SV=4	0	FALSE	75.463	23	19	21	259	18	924	101	6.3	674.19	19	cell adhesion;cell organization and biogenesis;protein metabolism;other metabolic processes;stress response;other biological processes	non-structural extracellular;other cell component	signal transduction activity or receptor binding;other molecular function	Pf00147, Pf08702, Pf12160		ENSSSCG00000008998	FGA	F1RX36	Platelet degranulation ; Integrin cell surface interactions; Regulation of Insulin-like Growth Factor (IGF) transport and uptake by Insulin-like Growth Factor Binding Proteins (IGFBPs); Post-translational protein phosphorylation; MAP2K and MAPK activation; p130Cas linkage to MAPK signaling for integrins; Common Pathway of Fibrin Clot Formation; GRB2:SOS provides linkage to MAPK signaling for Inte…		10	1	0.962	0.909	1.05	0.873	0.901106	0.595209	0.995502	0.911556	63.31	70.47	62.52	53.27	100.5	111.2	98.2	90.2	76.91	35.12	31.12	59.86
FALSE	High	Master Protein	A0A5G2QUG8	26S proteasome non-ATPase regulatory subunit 1 OS=Sus scrofa OX=9823 GN=PSMD1 PE=1 SV=2	0	FALSE	75.198	26	19	23	193	1	917	101.7	5.81	563.5	19	other biological processes	other cell component	enzyme regulator activity	Pf01851, Pf13646, Pf18004, Pf21505		ENSSSCG00000016272	PSMD1	A0A5G2QUG8			0	0
FALSE	High	Master Protein	A0A287BKA5	Proline rich 33 OS=Sus scrofa OX=9823 GN=PRR33 PE=4 SV=1	0	FALSE	75.173	47	15	20	221	15	392	41.4	11.15	626.22	15				Pf15485		ENSSSCG00000036244	PRR33	A0A287BKA5			0	0	0.974	0.957	1.107	0.9	0.871297	0.759607	0.905362	0.945963	38.61	35.24	41.23	36.13	85.4	98.5	92.3	123.8	15.97	14.46	11.62	21.46
FALSE	High	Master Protein	A0A8W4F6I6	Beta-sarcoglycan OS=Sus scrofa OX=9823 GN=SGCB PE=1 SV=1	0	FALSE	74.893	41	9	23	143	9	313	34.3	8.76	495.11	9	other metabolic processes;transport;developmental processes;other biological processes	plasma membrane;other membranes		Pf04790		ENSSSCG00000058015	SGCB	A0A8W4F6I6			0	0	0.999	0.991	0.976	0.921	0.870121	0.863229	0.950796	0.965945	44.9	40.1	44.98	34.56	96.6	81.5	111.5	110.4	16.58	35	32.66	18.92
FALSE	High	Master Protein	F1S3H1	methylmalonate-semialdehyde dehydrogenase (CoA acylating) OS=Sus scrofa OX=9823 GN=ALDH6A1 PE=1 SV=2	0	FALSE	74.892	38	19	24	207	19	534	57.7	8.24	588.28	19	other metabolic processes;other biological processes	mitochondrion;nucleus	other molecular function	Pf00171	100153301	ENSSSCG00000002357; ENSSSCG00005040858	ALDH6A1	A0A4X1TI23; F1S3H1; ssc:100153301	Branched-chain amino acid catabolism		1	0	0.722	0.939	0.994	0.682	0.593092	0.748828	0.950838	0.236817	48.56	43.2	38.5	47.02	94.8	109	78.2	118.1	18.03	27.01	57.07	21.18
FALSE	High	Master Protein	A0A5G2QI19	Proteasome subunit alpha type OS=Sus scrofa OX=9823 GN=PSMA1 PE=3 SV=1	0	FALSE	74.812	67	17	20	251	17	269	30.2	6.8	717.56	17	protein metabolism;other metabolic processes;other biological processes	cytoskeleton;nucleus;other cell component	other molecular function	Pf00227, Pf10584		ENSSSCG00000013391	PSMA1	A0A5G2QI19	FCERI mediated NF-kB activation; Ub-specific processing proteases; UCH proteinases; Neddylation; Antigen processing: Ubiquitination & Proteasome degradation; Oxygen-dependent proline hydroxylation of Hypoxia-inducible Factor Alpha; Interleukin-1 signaling; Regulation of RUNX3 expression and activity; Cdc20:Phospho-APC/C mediated degradation of Cyclin A; Separation of Sister Chromatids; Assembly o…		49	0	0.844	1.152	1.052	0.921	0.964906	0.973138	0.990878	0.969039	55.17	49.46	34.54	41.4	121.7	89.3	86.7	102.3	28.7	35.99	26.56	15.12
FALSE	High	Master Protein	A0A287AH49	Muscular LMNA interacting protein OS=Sus scrofa OX=9823 GN=MLIP PE=1 SV=2	0	FALSE	74.274	25	18	19	212	18	975	103.8	9.07	559.41	18				Pf15274		ENSSSCG00000001485	MLIP	A0A287AH49			0	0	0.806	1.101	1.042	0.894	0.91262	0.991645	0.988553	0.925544	38.24	45.87	39.98	49.56	128.1	89.5	75.2	107.2	16.82	40.83	34.91	20.87
FALSE	High	Master Protein	F1SQ09	Lumican OS=Sus scrofa OX=9823 GN=LUM PE=1 SV=1	0	FALSE	74.257	47	12	21	222	12	341	38.8	6.24	659.64	12	other biological processes	non-structural extracellular;extracellular matrix	other molecular function	Pf00560, Pf01462, Pf13855	100152607	ENSSSCG00000000916; ENSSSCG00005018295	LUM	A0A4X1SG78; F1SQ09; ssc:100152607	Keratan sulfate biosynthesis; Keratan sulfate degradation; Integrin cell surface interactions		3	0	0.592	1.91	1.255	0.895	0.0843262	0.00524278	0.264353	0.941205	67.44	64.67	51.26	51.58	139.6	85.7	83.9	90.8	58.88	24.37	25	24.18
FALSE	High	Master Protein	A0A5G2R4J6	Calcium/calmodulin-dependent protein kinase type II subunit delta OS=Sus scrofa OX=9823 GN=CAMK2D PE=3 SV=1	0	FALSE	74.161	30	18	21	321	1	491	55.6	7.15	897.29	18		plasma membrane;other membranes;cytosol;ER/Golgi	kinase activity;other molecular function	Pf00069, Pf08332		ENSSSCG00000009123	CAMK2D	A0A5G2R4J6			0	0			100	0.01			1.89787e-16	1.81568e-16								100
FALSE	High	Master Protein	A0A4X1SYU3	Transgelin OS=Sus scrofa OX=9823 GN=TAGLN PE=1 SV=1	0	FALSE	74.116	64	15	23	236	15	239	26.7	8.88	617.94	15	other biological processes	other cell component		Pf00307, Pf00402		ENSSSCG00000015073; ENSSSCG00005032034	TAGLN	A0A287AZK2; A0A4X1SYU3			0	0	0.635	1.418	1.185	0.746	0.211861	0.537439	0.645769	0.504256	72.79	76.7	48	51.06	93.3	100.8	67.2	138.6	97.06	32.65	79.97	24.68
FALSE	High	Master Protein	F1SL07	NADH dehydrogenase [ubiquinone] 1 alpha subcomplex subunit 9, mitochondrial OS=Sus scrofa OX=9823 GN=NDUFA9 PE=1 SV=4	0	FALSE	74.096	47	16	19	250	16	372	42	9.1	606.55	16	other metabolic processes	mitochondrion	other molecular function	Pf01370		ENSSSCG00000000719	NDUFA9	F1SL07			0	0	0.642	0.934	0.977	0.648	0.263794	0.676863	0.888736	0.130582	60.93	59.44	45.25	43.46	98.4	120.6	65	116	38.03	29.97	13.81	21.94
FALSE	High	Master Protein	A0A5G2R8G1	NSFL1 cofactor p47 OS=Sus scrofa OX=9823 GN=NSFL1C PE=1 SV=2	0	FALSE	73.733	54	16	17	201	16	372	40.8	5.25	682.94	16	cell cycle OR cell proliferation;cell organization and biogenesis;other biological processes	cytoskeleton;ER/Golgi;other cell component	other molecular function	Pf00789, Pf08059, Pf14555	100513186	ENSSSCG00000007187	NSFL1C	A0A5G2R8G1	RHOH GTPase cycle		1	0	0.997	1.211	1.008	1.077	0.824338	0.905222	0.966377	0.905744	52.89	45.28	41.3	49.07	113.8	78	119.3	88.9	12.03	44.61	49.28	21.74
FALSE	High	Master Protein	F1RTY6	peptidylprolyl isomerase OS=Sus scrofa OX=9823 GN=PPID PE=1 SV=1	0	FALSE	73.682	58	19	24	262	17	370	40.7	6.93	695.54	19	cell organization and biogenesis;protein metabolism;other metabolic processes;transport;other biological processes	cytosol;nucleus;other cell component	other molecular function	Pf00160		ENSSSCG00000008878	PPID	F1RTY6			0	2	0.648	1.543	1.037	0.95	0.265378	0.283264	0.999748	0.995548	52.16	51.96	45.02	42.52	126	87.9	100.6	85.6	29.45	17.3	33.91	8.84
FALSE	High	Master Protein	A0A8W4FKJ9	Ig-like domain-containing protein OS=Sus scrofa OX=9823 PE=4 SV=1	0	FALSE	73.673	48	13	18	231	8	324	35.4	7.75	679.98	13				Pf07654							0	5	0.937	1.671	1.301	1.009	0.930993	0.0682477	0.137275	0.981635	93.44	82.75	69.81	56.87	117	96.1	82.1	104.8	73.36	40.25	70.49	37.32
FALSE	High	Master Protein	F1RN71	Bleomycin hydrolase OS=Sus scrofa OX=9823 GN=BLMH PE=1 SV=5	0	FALSE	73.618	40	17	25	289	17	441	51	6.39	733.52	17	protein metabolism;other metabolic processes;other biological processes	other cell component	other molecular function	Pf03051		ENSSSCG00000017796	BLMH	F1RN71	Antigen processing: Ubiquitination & Proteasome degradation		1	0	0.861	1.475	1.102	1.141	0.988698	0.339665	0.92243	0.821695	51.47	55.08	46.28	48.37	118.2	90.2	103.1	88.5	29.67	28.39	13.75	13.49
FALSE	High	Master Protein	A0A5G2QHU5	EH domain binding protein 1 like 1 OS=Sus scrofa OX=9823 GN=EHBP1L1 PE=1 SV=1	0	FALSE	73.598	17	19	20	147	19	1580	166.3	4.7	425.49	19				Pf00307, Pf10358, Pf12130		ENSSSCG00000012988	EHBP1L1	A0A5G2QHU5			0	0	1.034	0.971	0.991	0.992	0.793178	0.81117	0.958425	0.992434	62.08	61.19	61.78	61.04	113.3	85.5	89	112.2	32.19	34.03	25.94	38.46
FALSE	High	Master Protein	A0A4X1UTE2	Heterogeneous nuclear ribonucleoprotein K OS=Sus scrofa OX=9823 GN=HNRNPK PE=1 SV=1	0	FALSE	73.428	34	15	19	211	15	464	51	5.26	563.32	15	other biological processes	cytoskeleton;nucleus;other cell component	nucleic acid binding activity;other molecular function	Pf00013, Pf08067		ENSSSCG00000022760; ENSSSCG00005012251	HNRNPK	A0A4X1UTE2; I3LQS0	mRNA Splicing - Major Pathway; Processing of Capped Intron-Containing Pre-mRNA; SUMOylation of RNA binding proteins		3	0	0.843	1.202	1.017	0.896	0.958304	0.921274	0.974182	0.945963	47.39	45.66	40.16	53.63	108.9	85.5	88	117.6	30.95	21.29	35.74	29.39
FALSE	High	Master Protein	A0A8W4FC34	Nucleolin OS=Sus scrofa OX=9823 GN=NCL PE=1 SV=1	0	FALSE	73.363	30	22	24	223	22	718	77.5	4.61	571.75	22	developmental processes;other biological processes	plasma membrane;nucleus;other cell component	nucleic acid binding activity;other molecular function	Pf00076		ENSSSCG00000016275	NCL	A0A8W4FC34	Major pathway of rRNA processing in the nucleolus and cytosol		1	0	0.825	1.191	0.992	0.984	0.93875	0.930307	0.9338	0.995548	55.08	50.6	44.71	41.83	112.4	92.4	107.5	87.8	49.69	57.35	19.95	18.63
FALSE	High	Master Protein	A0A2C9F3A3	ATP synthase subunit O, mitochondrial OS=Sus scrofa OX=9823 GN=ATP5PO PE=3 SV=1	0	FALSE	73.314	66	13	22	288	13	213	23.4	9.96	921.73	13	other metabolic processes;transport		transporter activity	Pf00213		ENSSSCG00000012042	ATP5PO	A0A2C9F3A3			0	0	0.817	0.893	1.138	0.695	0.932304	0.535149	0.800713	0.281729	45.34	49.2	50.28	42.39	98.8	105.8	83	112.4	12.78	13.74	18.5	12.14
FALSE	High	Master Protein	A0A5G2QML3	Histone H2B OS=Sus scrofa OX=9823 GN=H1-3 PE=1 SV=1	0	FALSE	73.124	44	19	27	332	5	322	33.5	10.74	886.95	19	cell organization and biogenesis	nucleus;other cell component	nucleic acid binding activity;other molecular function	Pf00125, Pf00538		ENSSSCG00000001137	H1-3	A0A5G2QML3			0	17	0.678	1.459	1.263	0.775	0.441055	0.381132	0.233584	0.648081	67.07	65.32	57.52	49.31	126.9	88.8	82.6	101.7	33.17	17.97	23.56	17.49
FALSE	High	Master Protein	F1SCD0	Serpin domain-containing protein OS=Sus scrofa OX=9823 GN=LOC396685 PE=1 SV=3	0	FALSE	73.038	36	16	21	339	7	423	46.6	6.21	849.24	16		non-structural extracellular;other cell component	enzyme regulator activity	Pf00079	396685	ENSSSCG00000054220	LOC396685	F1SCD0; ssc:396685			0	9	1.027	1.488	1.326	1.315	0.747258	0.309158	0.0879789	0.379586	86.28	84.5	68.5	70.16	115	62.5	128	94.5	94.42	52.38	25.67	58.65
FALSE	High	Master Protein	F1SQ01	thioredoxin-dependent peroxiredoxin OS=Sus scrofa OX=9823 GN=PRDX4 PE=3 SV=2	0	FALSE	72.96	43	14	22	247	9	290	32.4	7.15	755.45	14	cell organization and biogenesis;protein metabolism;other metabolic processes;stress response;developmental processes;other biological processes	cytosol;ER/Golgi	other molecular function	Pf00578, Pf10417		ENSSSCG00000012171	PRDX4	F1SQ01	Neutrophil degranulation		1	6	1.105	0.872	0.962	0.991	0.512205	0.45804	0.818185	0.992434	57.89	54.78	48.3	52.79	95.5	107.1	98.6	98.8	22.12	9.21	31.89	11.51
FALSE	High	Master Protein	A0A286ZNN4	NADH dehydrogenase [ubiquinone] iron-sulfur protein 3, mitochondrial OS=Sus scrofa OX=9823 GN=NDUFS3 PE=1 SV=1	0	FALSE	72.914	53	17	17	215	17	264	30.2	7.49	644.16	17	cell organization and biogenesis;other metabolic processes;transport;other biological processes	nucleus	transporter activity;other molecular function	Pf00329		ENSSSCG00000032081	NDUFS3	A0A286ZNN4	Complex I biogenesis; RHOG GTPase cycle; Mitochondrial protein degradation		4	0	0.747	0.871	0.947	0.659	0.76038	0.448772	0.76215	0.157702	63.77	57.49	50.28	53.81	89	125.7	77.5	107.8	28.45	16.74	26.47	17.04
FALSE	High	Master Protein	A0A287BQT2	Cytoplasmic aconitate hydratase OS=Sus scrofa OX=9823 GN=ACO1 PE=1 SV=1	0	FALSE	72.764	35	23	25	200	23	889	98.2	6.68	438.8	23	other metabolic processes;developmental processes;other biological processes	cytosol;mitochondrion;ER/Golgi	nucleic acid binding activity;other molecular function	Pf00330, Pf00694	100628006	ENSSSCG00000023807	ACO1	A0A287BQT2; ssc:100628006	Iron uptake and transport; NADPH regeneration		2	0	0.676	1.601	1.178	0.901	0.451655	0.199865	0.725252	0.94487	69.43	62.82	59.3	48.44	118.3	95.4	81.2	105.1	83.88	31.52	36.95	48.38
FALSE	High	Master Protein	P06867	Plasminogen OS=Sus scrofa OX=9823 GN=PLG PE=1 SV=3	0	FALSE	72.667	31	21	21	175	3	809	90.6	7.21	448.9	21	protein metabolism;stress response;other biological processes	non-structural extracellular	signal transduction activity or receptor binding;other molecular function	Pf00024, Pf00051, Pf00089	733660		PLG	P06867; Q19AZ9; ssc:733660			0	18	0.822	1.183	1.123	0.803	0.929248	0.941862	0.851459	0.71563	52.78	53.74	50.54	44.62	101.5	103.2	83	112.3	65.4	26.04	32.72	40.43
FALSE	High	Master Protein	A0A8X9AEI6	ATP synthase subunit gamma OS=Sus scrofa OX=9823 GN=ATP5F1C PE=3 SV=1	0	FALSE	72.605	53	15	20	368	15	297	32.8	9.39	1008.94	15	other metabolic processes;transport	other membranes	transporter activity	Pf00231		ENSSSCG00000034086	ATP5F1C	A0A8X9AEI6	Mitochondrial protein degradation; Formation of ATP by chemiosmotic coupling; Cristae formation		3	0	0.739	1.036	1.12	0.678	0.731666	0.915066	0.854122	0.218533	44.92	38.28	36.82	42.53	96.7	106.2	78.2	118.9	17.6	18.14	27.56	11.35
FALSE	High	Master Protein	A0A287B749	Tubulin beta chain OS=Sus scrofa OX=9823 GN=TUBB6 PE=1 SV=1	0	FALSE	72.548	25	11	19	322	2	411	45.3	6.28	899.61	11	cell cycle OR cell proliferation;cell organization and biogenesis	cytoskeleton;other cell component	cytoskeletal activity;other molecular function	Pf00091, Pf03953		ENSSSCG00000038992	TUBB6	A0A287B749	Separation of Sister Chromatids; The role of GTSE1 in G2/M progression after G2 checkpoint; COPI-mediated anterograde transport; MHC class II antigen presentation; COPI-dependent Golgi-to-ER retrograde traffic; Kinesins; Resolution of Sister Chromatid Cohesion; RHO GTPases Activate Formins; EML4 and NUDC in mitotic spindle formation; PKR-mediated signaling; HSP90 chaperone cycle for steroid hormo…		21	0	2.337	100		100	0.0320922	1.7412e-16		1.81568e-16	56.96				59.9		140.1				50.72
FALSE	High	Master Protein	A0A4X1UIS9	Phosphoinositide phospholipase C OS=Sus scrofa OX=9823 GN=PLCD4 PE=1 SV=1	0	FALSE	72.461	25	15	19	171	15	797	91	5.22	434.37	15	other metabolic processes;signal transduction;other biological processes	plasma membrane;other membranes;cytosol;ER/Golgi;nucleus	other molecular function	Pf00168, Pf00169, Pf00387, Pf00388, Pf09279		ENSSSCG00000016192; ENSSSCG00005028634	PLCD4	A0A4X1UIS9; A0A5G2R9Z9			0	0	0.847	1.409	1.308	0.952	0.958304	0.572787	0.268571	0.992434	49.18	37.99	41.5	47.11	142.9	66.3	85.7	105	36.46	15.87	69.17	20.25
FALSE	High	Master Protein	A0A287B1V1	Short/branched chain specific acyl-CoA dehydrogenase, mitochondrial OS=Sus scrofa OX=9823 GN=ACADSB PE=1 SV=2	0	FALSE	72.338	49	16	17	221	16	432	47.2	7.75	602.53	16	other metabolic processes	mitochondrion	other molecular function	Pf00441, Pf02770, Pf02771, Pf08028		ENSSSCG00000010723	ACADSB	A0A287B1V1	Mitochondrial protein degradation; Branched-chain amino acid catabolism		2	0	0.721	1.105	1.026	0.785	0.635581	0.991645	0.982377	0.696551	46.98	41.87	39.34	45.9	111.5	101.3	89.7	97.5	18.32	30.61	23.45	24.67
FALSE	High	Master Protein	A0A287AT18	Proteasome subunit alpha type OS=Sus scrofa OX=9823 GN=PSMA7 PE=1 SV=1	0	FALSE	72.271	59	14	16	221	14	248	27.9	8.68	711.31	14	protein metabolism;other metabolic processes	nucleus;other cell component		Pf00227, Pf10584	100626738	ENSSSCG00000033332	PSMA7	A0A287AT18; ssc:100626738			0	0	0.886	1.175	1.058	1.01	0.991056	0.945771	0.978475	0.980602	35.96	34.86	34.99	35.31	109.2	80.8	101.1	109	13.8	23.02	17.25	13.79
FALSE	High	Master Protein	A0A4X1VEP2	Synaptotagmin binding cytoplasmic RNA interacting protein OS=Sus scrofa OX=9823 GN=SYNCRIP PE=1 SV=1	0	FALSE	72.085	41	22	23	239	15	623	69.5	8.59	635.41	22	stress response;other biological processes	cytosol;nucleus;other cell component	nucleic acid binding activity	Pf00076, Pf18360		ENSSSCG00000004294; ENSSSCG00005039173	SYNCRIP	A0A4X1VEP2; F2Z5D4			0	7	0.764	1.236	0.986	0.992	0.822435	0.874435	0.92748	0.98365	47.25	41.76	40.72	45.15	120.2	99	81.4	99.5	31.44	18.51	24.48	21.86
FALSE	High	Master Protein	I3L5Y5	R3H domain containing 2 OS=Sus scrofa OX=9823 GN=R3HDM2 PE=1 SV=2	0	FALSE	72.015	55	20	23	250	20	364	41.7	6.95	622.52	20	other biological processes	plasma membrane;other membranes	other molecular function	Pf00018, Pf00130, Pf07653, Pf16664		ENSSSCG00000026498	R3HDM2	I3L5Y5			0	0	0.993	1.199	1.069	1.089	0.840783	0.924127	0.972661	0.898322	45.41	49.36	41.35	42.82	102.1	97.7	108	92.2	32.48	22.45	19.9	10.88
FALSE	High	Master Protein	A0A286ZVQ0	Uncharacterized protein OS=Sus scrofa OX=9823 GN=LOC110255331 PE=1 SV=2	0	FALSE	72.01	46	17	18	211	17	420	45.7	7.21	633.09	17	other metabolic processes		other molecular function	Pf04775, Pf08840		ENSSSCG00000062678	LOC110255331	A0A286ZVQ0	Mitochondrial Fatty Acid Beta-Oxidation; Peroxisomal protein import; Mitochondrial protein degradation		3	0	0.73	1.054	1.088	0.687	0.659057	0.937841	0.94748	0.251695	50.9	53.62	55.65	55.49	95.4	97.4	74.7	132.5	20.71	17.18	33.43	28.57
FALSE	High	Master Protein	A0A8W4FCQ5	Histone H2B OS=Sus scrofa OX=9823 GN=H1-2 PE=3 SV=1	0	FALSE	71.953	48	19	26	336	5	300	31.3	10.71	926.36	19	cell organization and biogenesis	nucleus;other cell component	nucleic acid binding activity;other molecular function	Pf00125, Pf00538		ENSSSCG00000037565	H1-2	A0A8W4FCQ5	PRC2 methylates histones and DNA; Oxidative Stress Induced Senescence; HDACs deacetylate histones; Deposition of new CENPA-containing nucleosomes at the centromere; Condensation of Prophase Chromosomes; Ub-specific processing proteases; Nonhomologous End-Joining (NHEJ); Transcriptional regulation by small RNAs; Senescence-Associated Secretory Phenotype (SASP); HATs acetylate histones; SIRT1 negat…		30	0	0.726	1.282	1.1	0.932	0.661959	0.796736	0.926801	0.980602	61.29	65.4	45.52	51.22	134.5	72.2	97.7	95.6	48.96	16.2	34.46	23.09
FALSE	High	Master Protein	F2Z543	Prohibitin OS=Sus scrofa OX=9823 GN=PHB1 PE=1 SV=3	0	FALSE	71.875	67	16	17	266	16	272	29.8	5.76	768.41	16	cell organization and biogenesis;DNA metabolism;other metabolic processes;stress response;signal transduction;other biological processes	plasma membrane;other membranes;mitochondrion;nucleus;other cytoplasmic organelle;other cell component	signal transduction activity or receptor binding;other molecular function	Pf01145		ENSSSCG00000017549	PHB1	F2Z543	Processing of SMDT1; RAF activation		2	0	0.677	1.45	1.163	0.826	0.433863	0.404782	0.697569	0.821695	52.43	47.78	45.36	45.75	117.2	87.4	80	115.4	10.17	11.39	28.9	7.57
FALSE	High	Master Protein	A0A4X1W943	Myosin light chain 6B OS=Sus scrofa OX=9823 GN=MYL6B PE=1 SV=1	0	FALSE	71.815	62	15	22	184	14	224	24	5.71	532.88	15			other molecular function		100520244	ENSSSCG00000063428; ENSSSCG00005007961	MYL6B	A0A4X1W943; F1SM01; ssc:100520244	Smooth Muscle Contraction		1	1	0.585	1.194	1.515	0.446	0.0535983	0.933708	0.00102272	4.29249e-05	99.72	101.13	66.41	80.6	77.1	77.6	26.3	219	173.22	99.16	107.55	43.45
FALSE	High	Master Protein	A0A287BL83	Carbonyl reductase (NADPH) OS=Sus scrofa OX=9823 GN=LOC100622246 PE=1 SV=1	0	FALSE	71.809	60	14	16	255	14	281	30.5	7.75	770.65	14		other cell component	other molecular function	Pf00106		ENSSSCG00000020706	LOC100622246	A0A287BL83	Synthesis of Prostaglandins (PG) and Thromboxanes (TX)		1	0	0.873	1.108	1.097	0.866	0.999016	0.991645	0.928068	0.898951	49.7	53.55	61.93	63.63	97.6	95.2	91.6	115.7	42.23	42.4	30.72	48.18
FALSE	High	Master Protein	Q5PYH3	Small COPII coat GTPase SAR1B OS=Sus scrofa OX=9823 GN=SAR1B PE=2 SV=1	0	FALSE	71.8	59	11	20	193	7	198	22.4	6.11	628.15	11	cell organization and biogenesis;transport;other biological processes	other membranes;cytosol;ER/Golgi;other cytoplasmic organelle	other molecular function	Pf00025	494017	ENSSSCG00000014305; ENSSSCG00005029904; ENSSSCG00015024942; ENSSSCG00025047696; ENSSSCG00030005005; ENSSSCG00035054397; ENSSSCG00040014173; ENSSSCG00045015205; ENSSSCG00050077089; ENSSSCG00055011242; ENSSSCG00060044503; ENSSSCG00065056983; ENSSSCG00070020976	SAR1B	Q4ZJK0; Q5PYH3; ssc:494017	COPII-mediated vesicle transport; Cargo concentration in the ER; MHC class II antigen presentation; Chylomicron assembly; Antigen Presentation: Folding, assembly and peptide loading of class I MHC		5	3	0.955	0.961	0.966	1.005	0.914501	0.762101	0.834376	0.98365	39.84	47.49	44.31	47.05	100.1	102.1	97.3	100.5	33.4	15.62	38.44	15.03
FALSE	High	Master Protein	A0A287AT94	Alpha-1,4 glucan phosphorylase OS=Sus scrofa OX=9823 GN=PYGB PE=1 SV=1	0	FALSE	71.514	21	15	24	875	2	843	95.8	7.44	2521.98	15	other metabolic processes	other cell component	other molecular function	Pf00343		ENSSSCG00000022815	PYGB	A0A287AT94			0	0	1.29	0.653	0.766	0.692	0.65707	0.324844	0.636828	0.650046	128.37	82.47	66.36	81.07	45.6	157.7	72.6	124.1	63.27	78.92	80.68	69.44
FALSE	High	Master Protein	A0A287BPX7	14-3-3 protein beta/alpha OS=Sus scrofa OX=9823 GN=YWHAB PE=1 SV=2	0	FALSE	71.417	55	15	23	362	8	266	30.2	5.57	979.01	15	signal transduction;other biological processes	cytosol;other cell component	enzyme regulator activity;other molecular function	Pf00244		ENSSSCG00000007381	YWHAB	A0A287BPX7	Negative regulation of MAPK pathway; mTORC1-mediated signalling; TP53 Regulates Metabolic Genes; RHO GTPases activate PKNs; MAP2K and MAPK activation; Signaling by Hippo; Rap1 signalling; Frs2-mediated activation; RAF activation; Activation of BAD and translocation to mitochondria ; Chk1/Chk2(Cds1) mediated inactivation of Cyclin B:Cdk1 complex; Tristetraprolin (TTP, ZFP36) binds and destabilizes…		15	0	0.767	1.147	1.091	0.915	0.828622	0.973204	0.942152	0.965945	45.27	69.4	46.84	68.28	93	86.2	79.3	141.5	19.73	19.95	33.58	22.48
FALSE	High	Master Protein	I3LJY8	Very-long-chain 3-oxoacyl-CoA reductase OS=Sus scrofa OX=9823 GN=HSD17B12 PE=1 SV=2	0	FALSE	71.179	46	14	16	236	14	312	34.5	9.26	733.96	14	cell organization and biogenesis;other metabolic processes;other biological processes	extracellular matrix;other membranes;ER/Golgi	other molecular function	Pf00106		ENSSSCG00000021739	HSD17B12	I3LJY8	Synthesis of very long-chain fatty acyl-CoAs; Androgen biosynthesis		2	0	0.854	1.241	1.098	1.015	0.980045	0.861647	0.928068	0.977441	57.06	54.1	36.44	41.92	117.5	83.6	104.9	94	22.62	27.77	33.82	12.2
FALSE	High	Master Protein	F2Z5G3	Calmodulin 1 OS=Sus scrofa OX=9823 GN=CALM2 PE=1 SV=1	0	FALSE	70.899	58	13	18	579	1	149	16.8	4.22	1265.66	13	cell cycle OR cell proliferation;other biological processes	plasma membrane;other membranes;cytoskeleton;other cell component	enzyme regulator activity;cytoskeletal activity;other molecular function	Pf13499	100154056; 100522926; 396838	ENSSSCG00000008433; ENSSSCG00000022545; ENSSSCG00000025768; ENSSSCG00005008861	CALM2	A0A287BCG9; A0A4X1SGS5; F2Z5G3; ssc:100154056; ssc:100522926; ssc:396838			0	0	0.844	1.822	1.443	1.228	0.987509	0.525545	0.706848	0.850745	47.97	57.47	63.02	55.01	121.6	73.4	97.2	107.8	34.63	92.2	35.02	40.75
FALSE	High	Master Protein	A0A286ZJ75	Microtubule-associated protein OS=Sus scrofa OX=9823 GN=MAPT PE=1 SV=3	0	FALSE	70.546	25	15	18	208	15	887	92.6	6.16	554.41	15		plasma membrane;other membranes;cytosol;cytoskeleton;nucleus;other cell component	cytoskeletal activity	Pf00418		ENSSSCG00000017311	MAPT	A0A286ZJ75	Caspase-mediated cleavage of cytoskeletal proteins; PKR-mediated signaling		2	0	0.813	1.482	0.999	1.196	0.924423	0.335163	0.969214	0.702443	62.39	52.23	43	44.63	152.6	57	119.4	71	52.48	9.98	37.8	32.71
FALSE	High	Master Protein	A0A8W4F8U6	Ig-like domain-containing protein OS=Sus scrofa OX=9823 PE=4 SV=1	0	FALSE	70.464	31	12	20	290	3	421	45.9	7.99	766.62	12				Pf07654					Initial triggering of complement; Classical antibody-mediated complement activation; FCGR activation; Regulation of actin dynamics for phagocytic cup formation; Role of phospholipids in phagocytosis; Regulation of Complement cascade		6	7	0.847	1.621	1.418	0.837	0.968391	0.105769	0.0129436	0.842781	71.78	70.7	55.84	64.09	118.2	73.1	94.2	114.5	65.18	9.45	34.99	30.08
FALSE	High	Master Protein	F1RIN7	Histidine rich calcium binding protein OS=Sus scrofa OX=9823 GN=HRC PE=1 SV=2	0	FALSE	70.422	34	13	16	198	13	620	69.1	4.64	505.9	13	other biological processes	cytoskeleton	other molecular function	Pf10529	100525465	ENSSSCG00000003156	HRC	F1RIN7; ssc:100525465	Regulation of Insulin-like Growth Factor (IGF) transport and uptake by Insulin-like Growth Factor Binding Proteins (IGFBPs); Post-translational protein phosphorylation		2	0	0.851	1.242	1.243	0.911	0.977624	0.859264	0.313304	0.960423	55.97	63.18	57.91	54.14	120.6	83.1	96.5	99.9	24.2	34.87	19.29	29.51
FALSE	High	Master Protein	Q9GJT2	S-formylglutathione hydrolase OS=Sus scrofa OX=9823 GN=ESD PE=2 SV=1	0	FALSE	70.42	65	13	17	229	13	282	31.5	7.02	702.46	13	other metabolic processes	cytosol;other cell component	other molecular function	Pf00756	397127	ENSSSCG00000009407; ENSSSCG00025008498; ENSSSCG00035074723; ENSSSCG00065020640; ENSSSCG00070000676	ESD	Q9GJT2; Q9GM98; ssc:397127	Glutathione conjugation		1	0	0.988	0.99	0.986	0.991	0.851991	0.838041	0.92243	0.992434	50.68	51.47	41.88	50.59	92.5	109.4	102.5	95.7	24.18	11.07	6.31	8.28
FALSE	High	Master Protein	A5GFT5	Aminopeptidase-like 1 OS=Sus scrofa OX=9823 GN=NPEPL1 PE=1 SV=1	0	FALSE	70.399	46	16	16	164	16	523	55.6	6.87	530.24	16	protein metabolism	other cell component	other molecular function	Pf00883, Pf18295	100144530	ENSSSCG00000007517	NPEPL1	A5GFT5; ssc:100144530			0	0	0.7	1.375	0.957	0.953	0.497805	0.596642	0.905362	0.989253	49.45	38.05	39.24	54.99	133.8	83.2	87.7	95.3	19.5	20.64	48.85	12.29
FALSE	High	Master Protein	A0A8W4FPR2	Alanine--tRNA ligase OS=Sus scrofa OX=9823 GN=AARS1 PE=1 SV=1	0	FALSE	70.381	26	21	21	166	21	988	108.7	5.57	439.76	21	protein metabolism;RNA metabolism OR transcription;other metabolic processes;developmental processes;other biological processes	cytosol	nucleic acid binding activity;other molecular function	Pf01411, Pf02272, Pf07973		ENSSSCG00000002723	AARS1	A0A8W4FPR2			0	0	0.911	1.258	1.146	0.981	0.965239	0.843219	0.802864	0.995548	43.46	51.78	42.5	46.5	92.8	98.5	92	116.7	26.83	9.33	26.01	44.21
FALSE	High	Master Protein	I3LVS7	Transforming protein RhoA OS=Sus scrofa OX=9823 GN=RHOA PE=1 SV=1	0	FALSE	70.345	57	13	17	234	7	193	21.8	6.1	614.64	13	cell adhesion;cell cycle OR cell proliferation;cell organization and biogenesis;other metabolic processes;stress response;developmental processes;signal transduction;other biological processes	non-structural extracellular;plasma membrane;other membranes;cytosol;cytoskeleton;mitochondrion;nucleus;other cytoplasmic organelle;other cell component	cytoskeletal activity;other molecular function	Pf00071	396849	ENSSSCG00000022080; ENSSSCG00005044357	RHOA	A0A4X1ST20; I3LVS7; ssc:396849	Neutrophil degranulation; RHO GTPases Activate Formins; G alpha (12/13) signalling events; EPHB-mediated forward signaling; RHOA GTPase cycle; RHOC GTPase cycle; RHO GTPases activate KTN1; ERBB2 Regulates Cell Motility; VEGFA-VEGFR2 Pathway; PTK6 Regulates RHO GTPases, RAS GTPase and MAP kinases; Axonal growth inhibition (RHOA activation); RHO GTPases activate PKNs; G beta:gamma signalling throug…		26	6	0.93	1.096	1.003	1.094	0.934403	0.982086	0.950838	0.895512	67.22	64.5	42.82	50.22	125.1	92.1	92.3	90.5	32.89	13.64	37.48	17.96
FALSE	High	Master Protein	F2Z5J1	26S protease regulatory subunit 4 OS=Sus scrofa OX=9823 GN=PSMC1 PE=1 SV=1	0	FALSE	70.326	51	19	23	251	17	440	49.2	6.21	613.75	19	protein metabolism;other metabolic processes;other biological processes	cytosol;nucleus;other cell component	other molecular function	Pf00004, Pf16450, Pf17862	100155274	ENSSSCG00000002433	PSMC1	F2Z5J1; ssc:100155274	Neddylation; Antigen processing: Ubiquitination & Proteasome degradation; FCERI mediated NF-kB activation; Interleukin-1 signaling; Ub-specific processing proteases; Regulation of RUNX3 expression and activity; Cdc20:Phospho-APC/C mediated degradation of Cyclin A; Separation of Sister Chromatids; Assembly of the pre-replicative complex; Orc1 removal from chromatin; ABC-family proteins mediated tr…		50	0	0.819	1.015	0.893	0.916	0.932304	0.894818	0.457124	0.968902	42.7	53.51	48.68	50.41	89.8	120.5	96.8	92.9	24.71	16.18	10.4	18.41
FALSE	High	Master Protein	A0A287B186	VAMP associated protein B and C OS=Sus scrofa OX=9823 GN=VAPB PE=3 SV=1	0	FALSE	70.184	56	17	21	247	16	243	27	7.3	682.02	17	cell organization and biogenesis;stress response;transport;signal transduction;other biological processes	other membranes;ER/Golgi	cytoskeletal activity;other molecular function	Pf00635		ENSSSCG00000007514	VAPB	A0A287B186	RHOA GTPase cycle; RHOC GTPase cycle; RAC2 GTPase cycle; RHOD GTPase cycle; RHOG GTPase cycle		5	1	0.814	1.288	1.168	0.895	0.930565	0.787173	0.66817	0.941205	37.22	38.18	41.64	42.77	108.1	93.3	104.8	93.8	13.41	7.96	14.68	8.49
FALSE	High	Master Protein	Q0Z8U2	Small ribosomal subunit protein uS3 OS=Sus scrofa OX=9823 GN=RPS3 PE=1 SV=1	0	FALSE	70.147	70	16	20	268	16	243	26.7	9.66	724.19	16	protein metabolism;DNA metabolism;other metabolic processes;stress response;other biological processes	other membranes;cytosol;cytoskeleton;mitochondrion;ER/Golgi;translational apparatus;nucleus;other cell component	nucleic acid binding activity;other molecular function	Pf00189, Pf07650	733671	ENSSSCG00005027228; ENSSSCG00015069779; ENSSSCG00025049588; ENSSSCG00035069245; ENSSSCG00040063953; ENSSSCG00045025591; ENSSSCG00050006561; ENSSSCG00055022167; ENSSSCG00060002165; ENSSSCG00065015941; ENSSSCG00070017922	RPS3	Q0Z8U2; ssc:733671	L13a-mediated translational silencing of Ceruloplasmin expression; SRP-dependent cotranslational protein targeting to membrane; Formation of a pool of free 40S subunits; GTP hydrolysis and joining of the 60S ribosomal subunit; Nonsense Mediated Decay (NMD) independent of the Exon Junction Complex (EJC); Nonsense Mediated Decay (NMD) enhanced by the Exon Junction Complex (EJC); Translation initiat…		9	0	1.141	0.907	1.011	1.015	0.399965	0.582816	0.958425	0.977441	45.82	44.45	48.09	39.79	90.3	93.1	103.5	113.1	24.61	12.01	50.34	24.03
FALSE	High	Master Protein	A0A5G2QNL9	ATP binding cassette subfamily E member 1 OS=Sus scrofa OX=9823 GN=ABCE1 PE=1 SV=2	0	FALSE	69.988	33	19	21	241	19	604	67.8	8.31	597.11	19	cell organization and biogenesis;protein metabolism;other metabolic processes	cytosol;mitochondrion;translational apparatus	enzyme regulator activity;other molecular function	Pf00005, Pf00037, Pf04068		ENSSSCG00000009043	ABCE1	A0A5G2QNL9	Interferon alpha/beta signaling; OAS antiviral response		2	0	1.208	0.945	1.105	1.082	0.203509	0.759607	0.92243	0.907252	43.46	40.56	38.16	45.2	83.6	82.4	116	118	21.77	19.78	20.1	27.02
FALSE	High	Master Protein	A0A287BL93	Heteroous nuclear ribonucleoprotein M OS=Sus scrofa OX=9823 GN=HNRNPM PE=1 SV=2	0	FALSE	69.943	30	21	23	215	21	730	77.4	8.7	556.71	21			nucleic acid binding activity	Pf00076, Pf11532	100514153	ENSSSCG00000013602	HNRNPM	A0A287BL93			0	0	0.797	1.17	1.046	0.919	0.909976	0.950482	0.99888	0.965945	45.79	49.67	49.56	50.51	94.9	117.1	89	99.1	16.88	31.31	45.35	14.92
FALSE	High	Master Protein	A0A5G2QRI9	Diaphanous related formin 1 OS=Sus scrofa OX=9823 GN=DIAPH1 PE=1 SV=2	0	FALSE	69.818	24	25	26	160	25	1243	138.2	5.44	368.24	25	cell organization and biogenesis;other biological processes	cytoskeleton	cytoskeletal activity;other molecular function	Pf02181, Pf06346, Pf06367, Pf06371		ENSSSCG00000014387	DIAPH1	A0A5G2QRI9	Neutrophil degranulation; RHOA GTPase cycle; RHOC GTPase cycle; RHOD GTPase cycle; RHOF GTPase cycle; RHO GTPases Activate Formins; ERBB2 Regulates Cell Motility; RHOB GTPase cycle		8	0	1.007	1.479	1.126	1.315	0.854389	0.480514	0.92243	0.384598	58.06	58.49	52.84	54.55	113.5	76.5	135.3	74.7	58.88	36.06	16.45	55.22
FALSE	High	Master Protein	A0A4X1SQ46	cAMP-dependent protein kinase type I-alpha regulatory subunit OS=Sus scrofa OX=9823 GN=PRKAR1A PE=3 SV=1	0	FALSE	69.761	41	18	21	294	18	380	42.9	5.35	736.03	18	cell cycle OR cell proliferation;cell organization and biogenesis;developmental processes;signal transduction;other biological processes	plasma membrane;other membranes;cytosol;cytoskeleton;other cytoplasmic organelle;other cell component	enzyme regulator activity;other molecular function	Pf00027, Pf02197	397091	ENSSSCG00000017259; ENSSSCG00005010604	PRKAR1A	A0A287AKY1; A0A4X1SQ46	Factors involved in megakaryocyte development and platelet production; High laminar flow shear stress activates signaling by PIEZO1 and PECAM1:CDH5:KDR in endothelial cells; Vasopressin regulates renal water homeostasis via Aquaporins; GPER1 signaling; Hedgehog 'off' state; PKA activation; PKA activation in glucagon signalling; DARPP-32 events; CREB1 phosphorylation through the activation of Aden…		9	0	0.812	1.018	1.087	0.775	0.925592	0.889207	0.94748	0.648081	45.28	49.55	47.82	46.18	101.2	102.1	78.9	117.8	21.1	28.1	16.18	29.03
FALSE	High	Master Protein	A0A8D1RD34	Glutathione S-transferase LANCL1 OS=Sus scrofa OX=9823 GN=LANCL1 PE=1 SV=1	0	FALSE	69.515	39	14	16	217	14	400	45.5	7.61	668.78	14	other metabolic processes;other biological processes	plasma membrane;other membranes;other cell component	signal transduction activity or receptor binding;other molecular function	Pf05147		ENSSSCG00000016158; ENSSSCG00005002826	LANCL1	A0A286ZXU8; A0A8D1RD34			0	0	1.099	1.061	1.093	1.046	0.533179	0.94399	0.938174	0.94692	39.6	40.82	31.24	37.01	102.9	95.6	101	100.4	16.28	12.71	17.77	7.44
FALSE	High	Master Protein	A0A5G2RAG0	N-acyl-aliphatic-L-amino acid amidohydrolase OS=Sus scrofa OX=9823 GN=ACY1 PE=1 SV=1	0	FALSE	69.506	33	18	19	238	18	437	48.3	6.05	674.06	18	other metabolic processes	non-structural extracellular;other cell component	other molecular function	Pf01546, Pf07687		ENSSSCG00000023325	ACY1	A0A5G2RAG0			0	0	0.946	1.15	0.967	1.13	0.922981	0.973847	0.842055	0.836009	50.23	48.65	44.71	43.1	116.2	93.4	96.9	93.5	25.5	16.32	27.93	12.7
FALSE	High	Master Protein	A0A8W4FD57	Inactive ADP-ribosyltransferase ARH2 OS=Sus scrofa OX=9823 GN=ADPRHL1 PE=1 SV=1	0	FALSE	69.43	49	16	19	245	16	354	39.8	6.21	668.85	16		cytoskeleton	other molecular function	Pf03747	100620837	ENSSSCG00000024103	ADPRHL1	A0A8W4FD57; ssc:100620837			0	0	1.093	1.257	1.185	1.212	0.554609	0.844573	0.580476	0.655709	47.79	53.62	47.9	44.78	105.6	84.6	122.1	87.7	30.53	31.17	30.58	21.51
FALSE	High	Master Protein	A0A4X1SL89	Haptoglobin OS=Sus scrofa OX=9823 GN=HP PE=1 SV=1	0	FALSE	69.285	43	17	18	187	17	348	38.6	6.96	556	17	protein metabolism;stress response;signal transduction;other biological processes	non-structural extracellular	other molecular function	Pf00089		ENSSSCG00000002749; ENSSSCG00005022282	HP	A0A4X1SL89; A0A8W4F968	Scavenging of heme from plasma; Neutrophil degranulation		2	0	0.722	2.434	1.347	1.357	0.645847	4.9501e-06	0.113107	0.27959	71.4	84.51	79.58	76.14	165.6	60.5	118.2	55.7	57.92	75.45	22.31	106.22
FALSE	High	Master Protein	A0A8D0QQ23	Calumenin OS=Sus scrofa OX=9823 GN=CALU PE=1 SV=1	0	FALSE	69.277	44	17	19	179	4	376	44.4	4.65	508	17		non-structural extracellular;other membranes;ER/Golgi	other molecular function	Pf13202, Pf13499, Pf13833		ENSSSCG00000016581; ENSSSCG00005003841	CALU	A0A286ZM82; A0A8D0QQ23	Regulation of Insulin-like Growth Factor (IGF) transport and uptake by Insulin-like Growth Factor Binding Proteins (IGFBPs); Post-translational protein phosphorylation		2	12	0.799	1.279	1.054	0.929	0.909976	0.81117	0.985802	0.982772	61.16	53.01	52.77	41.92	108.5	83.2	116	92.3	57.15	33.97	37.34	18.15
FALSE	High	Master Protein	A0A480U8Y2	Succinate--CoA ligase [ADP/GDP-forming] subunit alpha, mitochondrial OS=Sus scrofa OX=9823 GN=SUCLG1 PE=3 SV=1	0	FALSE	69.185	37	10	16	197	10	346	36.1	9.23	773.78	10	other metabolic processes	mitochondrion	other molecular function	Pf00549, Pf02629		ENSSSCG00000008247	SUCLG1	A0A480U8Y2; F1SNZ6			0	0	0.779	1.095	0.955	0.971	0.860818	0.980008	0.800713	0.999032	52.08	60.11	52.19	45.45	98.3	112	86.6	103.1	15.44	16.29	14.94	15.24
FALSE	High	Master Protein	Q1AG08	Calsarcin 1 OS=Sus scrofa OX=9823 GN=MYOZ2 PE=2 SV=1	0	FALSE	68.941	57	17	21	221	17	264	29.9	7.55	628.69	17	cell organization and biogenesis;other biological processes	cytoskeleton	cytoskeletal activity	Pf05556	733663	ENSSSCG00000052601; ENSSSCG00005031754	MYOZ2	A0A8D1FHH2; Q1AG08; ssc:733663			0	0	0.645	1.121	1.051	0.671	0.246567	0.99542	0.991885	0.198319	71.94	63.72	51.96	54.31	97.1	130.2	61.5	111.2	47.32	28.29	57.3	13.79
FALSE	High	Master Protein	A0A287BNZ5	Mannose-6-phosphate isomerase OS=Sus scrofa OX=9823 GN=MPI PE=1 SV=2	0	FALSE	68.849	31	12	15	214	12	540	58.9	6.35	670.07	12	other metabolic processes	cytosol	other molecular function	Pf01238, Pf20511, Pf20512		ENSSSCG00000024990	MPI	A0A287BNZ5	Synthesis of GDP-mannose		1	0	1.157	0.929	0.892	1.09	0.373827	0.691747	0.58031	0.902829	53.7	51.53	52.9	53.65	105.7	117	70.3	107	26.1	16.59	68.46	36.63
FALSE	High	Master Protein	A0A287AZF9	Cytochrome c1 OS=Sus scrofa OX=9823 GN=CYC1 PE=1 SV=1	0	FALSE	68.82	38	9	17	215	9	326	35.4	8.98	808.92	9	other metabolic processes		other molecular function	Pf02167	100525869	ENSSSCG00000031918	CYC1	A0A287AZF9; ssc:100525869	Respiratory electron transport; Complex III assembly		2	0	0.757	1.07	1.136	0.674	0.79973	0.955567	0.803191	0.208795	52.3	47.5	41.61	46.94	101.2	103	81.6	114.2	31.16	8.18	26.51	17
FALSE	High	Master Protein	F1RHA7	Transforming growth factor-beta-induced protein ig-h3 OS=Sus scrofa OX=9823 GN=TGFBI PE=1 SV=4	0	FALSE	68.769	34	18	21	155	18	709	77	7.44	414.57	18	cell adhesion;cell organization and biogenesis;developmental processes;other biological processes	non-structural extracellular;extracellular matrix;ER/Golgi	other molecular function	Pf02469		ENSSSCG00000014316	TGFBI	F1RHA7			0	0	0.598	1.591	1.08	1.002	0.162327	0.223603	0.950838	0.989253	61.44	70.05	62.43	66.96	121.1	93.5	81.9	103.4	85.22	46.45	99.21	57.37
FALSE	High	Master Protein	A0A287BN06	Pregnancy zone protein OS=Sus scrofa OX=9823 GN=PZP PE=1 SV=3	0	FALSE	68.734	20	19	19	147	3	1423	158.9	7.75	339.16	19		non-structural extracellular	enzyme regulator activity;other molecular function	Pf00207, Pf01835, Pf07677, Pf07678, Pf07703, Pf17789, Pf17791		ENSSSCG00000024402	PZP	A0A287BN06			0	11	0.94	1.442	0.96	1.115	0.947845	0.529555	0.924212	0.865554	63.85	78.53	62.26	57.4	133.7	87.4	104.1	74.8	76.73	28.04	22.71	61.78
FALSE	High	Master Protein	A0A8W4FRI5	Ig-like domain-containing protein OS=Sus scrofa OX=9823 PE=4 SV=1	0	FALSE	68.66	35	12	20	175	7	440	47.4	7.71	564.63	12				Pf07654					Initial triggering of complement; Classical antibody-mediated complement activation; FCGR activation; Regulation of actin dynamics for phagocytic cup formation; Role of phospholipids in phagocytosis; Regulation of Complement cascade		6	1	0.806	1.555	1.305	0.982	0.922981	0.18746	0.130631	0.995548	81.18	50.9	64.74	81.96	123.9	75	78.9	122.1	31.11	19.72	64.65	30.1
FALSE	High	Master Protein	I3LAS2	Cdc42-interacting protein 4 isoform 1 OS=Sus scrofa OX=9823 GN=TRIP10 PE=1 SV=3	0	FALSE	68.384	36	18	19	167	18	602	68.3	5.73	444.12	18	transport;signal transduction	plasma membrane;other membranes;cytoskeleton;nucleus;other cytoplasmic organelle;other cell component	other molecular function	Pf00018, Pf00611	100520177	ENSSSCG00000013554	TRIP10	I3LAS2	RHOQ GTPase cycle; Clathrin-mediated endocytosis		2	0	0.987	0.892	0.818	1.037	0.91038	0.673574	0.641658	0.974274	68.31	52.43	52.09	48.89	88.9	100.1	108.7	102.3	106.53	65.53	35.76	53.08
FALSE	High	Master Protein	A0A287BG40	NADH dehydrogenase [ubiquinone] flavoprotein 2, mitochondrial OS=Sus scrofa OX=9823 GN=NDUFV2 PE=1 SV=1	0	FALSE	68.383	56	13	19	167	13	249	27.4	8.06	588.5	13	other metabolic processes;transport;developmental processes		transporter activity;other molecular function	Pf01257	100037991	ENSSSCG00000038826	NDUFV2	A0A287BG40; ssc:100037991	Complex I biogenesis		2	0	0.7	0.944	1.003	0.655	0.564605	0.717936	0.950838	0.148874	49.3	42.15	39.8	48.26	89.8	116.4	66.7	127.2	28.8	17.57	26	21.55
FALSE	High	Master Protein	A0A8W4FJT4	Nidogen 2 OS=Sus scrofa OX=9823 GN=NID2 PE=1 SV=1	0	FALSE	68.176	22	20	21	151	19	1366	150.3	5.77	391.93	20	cell adhesion	non-structural extracellular;extracellular matrix;plasma membrane;other membranes	other molecular function	Pf00058, Pf00086, Pf06119, Pf07474, Pf07645, Pf12662, Pf12947		ENSSSCG00000005030	NID2	A0A8W4FJT4	Laminin interactions		1	0	0.759	1.468	1.098	1.031	0.894442	0.604299	0.94748	0.963775	65.18	71.6	55.47	50.87	118.8	98.6	83.6	99	55.98	53.82	53.31	63.7
FALSE	High	Master Protein	A0A8D0PDF1	Lactoylglutathione lyase OS=Sus scrofa OX=9823 GN=GLO1 PE=1 SV=1	0	FALSE	67.979	59	14	20	356	14	184	20.7	5.44	1014.54	14	other biological processes	plasma membrane;other membranes;cytosol;nucleus	other molecular function	Pf00903	100156085	ENSSSCG00000027778; ENSSSCG00005043468	GLO1	A0A8D0PDF1; A0A8W4F9E7; ssc:100156085	Pyruvate metabolism		1	0	0.838	1.287	1.006	1.047	0.957986	0.787173	0.951748	0.94622	46.1	47.29	42.46	44.88	120.8	88.6	95.7	94.9	19.69	15.69	26.35	12.86
FALSE	High	Master Protein	P62802	Histone H4 OS=Sus scrofa OX=9823 PE=1 SV=2	0	FALSE	67.844	59	13	15	300	13	103	11.4	11.36	1008.81	13	cell organization and biogenesis	nucleus;other cell component	nucleic acid binding activity;other molecular function	Pf15511					Condensation of Prophase Chromosomes; Nonhomologous End-Joining (NHEJ); Transcriptional regulation by small RNAs; PRC2 methylates histones and DNA; Oxidative Stress Induced Senescence; Senescence-Associated Secretory Phenotype (SASP); HDACs deacetylate histones; HATs acetylate histones; SIRT1 negatively regulates rRNA expression; NoRC negatively regulates rRNA expression; B-WICH complex positivel…		32	0	0.608	1.499	1.055	0.878	0.130125	0.290388	0.984015	0.919863	85.18	83.74	55.6	61.88	109.4	105	74.4	111.1	52.53	24.75	35.09	17.57
FALSE	High	Master Protein	A0A4X1SK65	Small ribosomal subunit protein eS1 OS=Sus scrofa OX=9823 GN=RPS3A PE=1 SV=1	0	FALSE	67.709	65	21	22	263	21	264	29.9	9.73	717.72	21	protein metabolism;other metabolic processes;other biological processes	cytosol;translational apparatus;nucleus	other molecular function	Pf01015		ENSSSCG00000009019; ENSSSCG00005001723	RPS3A	A0A4X1SK65; F2Z5C7	L13a-mediated translational silencing of Ceruloplasmin expression; Translation initiation complex formation; Formation of the ternary complex, and subsequently, the 43S complex; Ribosomal scanning and start codon recognition; SRP-dependent cotranslational protein targeting to membrane; Major pathway of rRNA processing in the nucleolus and cytosol; Formation of a pool of free 40S subunits; GTP hyd…		10	0	0.813	1.091	0.946	0.897	0.927293	0.974054	0.755415	0.942451	43.87	49.73	44.05	48.35	118	94.6	92.9	94.6	21.06	8.88	20.26	6.14
FALSE	High	Master Protein	A0A286ZVC8	calcium/calmodulin-dependent protein kinase OS=Sus scrofa OX=9823 GN=CAMK2G PE=1 SV=2	0	FALSE	67.523	30	17	19	288	11	572	63.8	7.68	865.89	17		other cell component	kinase activity;other molecular function	Pf00069, Pf08332		ENSSSCG00000010311	CAMK2G	A0A286ZVC8			0	3	1.056	0.948	0.986	1.049	0.649153	0.732376	0.92243	0.943662	38.51	47.39	52.25	41.08	112.1	107.1	81.2	99.6	23.03	18.86	27.36	18.46
FALSE	High	Master Protein	I3L829	NPL4 homolog, ubiquitin recognition factor OS=Sus scrofa OX=9823 GN=NPLOC4 PE=1 SV=3	0	FALSE	67.506	37	18	20	196	18	765	83.6	8.16	534.35	18	protein metabolism;other metabolic processes		other molecular function	Pf05020, Pf05021, Pf11543		ENSSSCG00000024235	NPLOC4	I3L829			0	0	0.872	1.176	0.968	1.032	0.999798	0.950371	0.878865	0.963775	40.63	44.06	39.07	43.19	113.7	87.6	96.4	102.3	13.62	17.52	14.25	27.11
FALSE	High	Master Protein	A0A287B4U1	Rab GDP dissociation inhibitor OS=Sus scrofa OX=9823 GN=GDI1 PE=1 SV=3	0	FALSE	67.414	37	16	17	191	12	511	57.4	6.9	598.52	16	transport;signal transduction	ER/Golgi	enzyme regulator activity	Pf00996		ENSSSCG00000030421	GDI1	A0A287B4U1			0	0	1.067	0.967	1.136	0.905	0.682883	0.802562	0.814973	0.94692	44.11	40.76	31.27	33.33	100.6	87.9	100.7	110.9	16.21	31.38	9.66	12.51
FALSE	High	Master Protein	A0A480MVX6	Methanethiol oxidase OS=Sus scrofa OX=9823 GN=SELENBP1 PE=1 SV=1	0	FALSE	67.398	46	18	21	203	18	506	56.1	6.87	600.09	18	transport	other membranes;cytosol;nucleus	other molecular function	Pf05694		ENSSSCG00000006624	SELENBP1	A0A480MVX6			0	0	0.969	0.956	1.034	0.883	0.867277	0.78418	0.99888	0.922577	55.4	49.55	54.61	58.14	94	105.9	102.9	97.1	14.48	20.57	37.65	24.04
FALSE	High	Master Protein	F1RMJ9	Oxysterol-binding protein OS=Sus scrofa OX=9823 GN=OSBP PE=1 SV=2	0	FALSE	67.295	21	16	16	207	16	809	89.5	7.4	562.7	16	cell organization and biogenesis;other metabolic processes;transport	plasma membrane;other membranes;cytosol;ER/Golgi;nucleus;other cell component	transporter activity;other molecular function	Pf00169, Pf01237		ENSSSCG00000013125	OSBP	F1RMJ9	Synthesis of bile acids and bile salts		1	0	0.943	1.081	1.022	0.952	0.919314	0.974054	0.979156	0.992434	57.87	49.38	43.4	49.89	93.9	87.9	131.5	86.7	64.85	24.85	54.43	25.08
FALSE	High	Master Protein	A0A5G2QXR3	Plasminogen OS=Sus scrofa OX=9823 GN=PLG PE=1 SV=1	0	FALSE	67.271	27	19	19	164	1	816	91.2	7.3	406.57	19	cell-cell signaling;cell organization and biogenesis;protein metabolism;stress response;developmental processes;other biological processes	non-structural extracellular;plasma membrane;other membranes;other cell component	signal transduction activity or receptor binding;other molecular function	Pf00024, Pf00051, Pf00089		ENSSSCG00000004038	PLG	A0A5G2QXR3	Platelet degranulation ; Activation of Matrix Metalloproteinases; Dissolution of Fibrin Clot; Signaling by PDGF		4	0	0.667	0.558	0.812	0.412	0.848983	0.141167	0.785968	0.0244417	74.87	62.98	12.55	7.84	75.7	151.1	50.6	122.6	63.75	19.72		7.47
FALSE	High	Master Protein	F1RKM0	Lamin B1 OS=Sus scrofa OX=9823 GN=LMNB1 PE=1 SV=2	0	FALSE	67.09	38	22	22	214	17	586	66.4	5.14	549.06	22	cell organization and biogenesis;transport;other biological processes	other membranes;cytoskeleton;nucleus	cytoskeletal activity;nucleic acid binding activity;other molecular function	Pf00038, Pf00932	100513342	ENSSSCG00000014248	LMNB1	F1RKM0; ssc:100513342	Initiation of Nuclear Envelope (NE) Reformation; Depolymerization of the Nuclear Lamina; RHOD GTPase cycle; RHOF GTPase cycle; Formation of Senescence-Associated Heterochromatin Foci (SAHF); Breakdown of the nuclear lamina		7	0	0.885	1.134	1.271	0.81	0.992346	0.98278	0.305677	0.785416	46.33	44.66	29.25	33.54	112.8	58.3	118.6	110.2	53.61	18.11	23.81	27.64
FALSE	High	Master Protein	A7Y521	COP9 signalosome complex subunit 4 OS=Sus scrofa OX=9823 GN=COPS4 PE=2 SV=1	0	FALSE	67.086	53	18	21	183	18	406	46.2	5.83	490.35	18	protein metabolism;other metabolic processes	ER/Golgi;nucleus		Pf01399, Pf18420, Pf22241	100125960	ENSSSCG00000009241; ENSSSCG00005042798; ENSSSCG00065072454; ENSSSCG00070010285	COPS4	A7Y521; ssc:100125960	Neddylation; Formation of TC-NER Pre-Incision Complex; Cargo recognition for clathrin-mediated endocytosis; RHOBTB1 GTPase cycle		4	0	0.873	1.299	1.002	1.009	0.998916	0.778251	0.958425	0.980602	49.58	48.78	40.26	49.57	103	95.8	101.7	99.6	20.74	17.48	26.9	14.62
FALSE	High	Master Protein	A0A287B2T9	Cold shock domain containing E1 OS=Sus scrofa OX=9823 GN=CSDE1 PE=1 SV=1	0	FALSE	67.017	23	21	22	232	21	844	93.7	6.52	554.81	21	cell organization and biogenesis;RNA metabolism OR transcription;other metabolic processes;other biological processes	plasma membrane;other membranes;cytosol;ER/Golgi;other cell component	nucleic acid binding activity;other molecular function	Pf00313, Pf12901	100739316	ENSSSCG00000006752	CSDE1	A0A287B2T9; ssc:100739316			0	0	0.883	1.048	1.033	0.947	0.998743	0.937324	0.999748	0.992509	56.78	60.03	56.39	45.36	158.2	68.7	71.4	101.8	41.71	69.98	89.3	57.37
FALSE	High	Master Protein	F1S5J1	Leucine rich pentatricopeptide repeat containing OS=Sus scrofa OX=9823 GN=LRPPRC PE=4 SV=3	0	FALSE	66.871	21	23	26	175	23	1404	159.9	6.6	388.27	23	RNA metabolism OR transcription;other metabolic processes;other biological processes	cytoskeleton;mitochondrion;nucleus;other cell component	cytoskeletal activity;nucleic acid binding activity;other molecular function	Pf01535, Pf13812, Pf17177		ENSSSCG00000008452	LRPPRC	F1S5J1			0	0	0.89	0.988	1.031	0.874	0.983357	0.857389	0.99799	0.920689	57.28	54.77	46.56	50.14	103.7	96.4	102.3	97.7	22.02	17.25	56.32	28.21
FALSE	High	Master Protein	A0A8D1GLE8	Four and a half LIM domains 3 OS=Sus scrofa OX=9823 GN=FHL3 PE=1 SV=1	0	FALSE	66.834	55	12	21	203	12	290	32.1	5.88	605.16	12	cell organization and biogenesis	cytoskeleton;nucleus	cytoskeletal activity;other molecular function	Pf00412	396986	ENSSSCG00000003644; ENSSSCG00005025095	FHL3	A0A8D1GLE8; F1SV27			0	0	0.718	1.198	1.064	0.877	0.630932	0.92212	0.972661	0.917774	54.81	57.4	46.77	40.81	96.5	110.2	82.4	110.9	34.55	37.74	28.48	23.22
FALSE	High	Master Protein	A0A286ZUS4	Coiled-coil-helix-coiled-coil-helix domain containing 3 OS=Sus scrofa OX=9823 GN=CHCHD3 PE=1 SV=1	0	FALSE	66.586	60	19	20	222	19	240	27.7	7.94	680.36	19	cell organization and biogenesis	other membranes;mitochondrion	other molecular function	Pf05300		ENSSSCG00000016545	CHCHD3	A0A286ZUS4			0	0	0.88	0.956	1.141	0.709	0.998916	0.755031	0.786207	0.348347	47.71	44.35	47.9	43.04	93.1	113.6	69.2	124.1	30.61	17.76	22.52	22.12
FALSE	High	Master Protein	A0A287AP64	Short-chain specific acyl-CoA dehydrogenase, mitochondrial OS=Sus scrofa OX=9823 GN=ACADS PE=1 SV=2	0	FALSE	66.524	41	15	20	229	2	380	40.8	7.61	702.21	15	other metabolic processes	cytoskeleton;mitochondrion;nucleus	other molecular function	Pf00441, Pf02770, Pf02771, Pf08028		ENSSSCG00000009916	ACADS	A0A287AP64	Beta oxidation of hexanoyl-CoA to butanoyl-CoA; Beta oxidation of butanoyl-CoA to acetyl-CoA		2	15	0.853	0.894	0.948	0.792	0.977749	0.537429	0.762821	0.709283	64.77	69.73	45.77	51.32	96.1	118.9	76.7	108.3	63.72	27.58	42.48	25.73
FALSE	High	Master Protein	K7GPS0	Dual specificity mitogen-activated protein kinase kinase 2 OS=Sus scrofa OX=9823 GN=MAP2K2 PE=1 SV=3	0	FALSE	66.385	40	14	18	208	9	400	44.5	6.7	574.49	14	signal transduction;other biological processes	plasma membrane;other membranes;cytoskeleton;mitochondrion;ER/Golgi;other cytoplasmic organelle;other cell component	enzyme regulator activity;kinase activity;other molecular function	Pf00069	100525505	ENSSSCG00000027127	MAP2K2	K7GPS0; ssc:100525505	MAPK1 (ERK2) activation; MAP2K and MAPK activation; Frs2-mediated activation; RAF activation; Signal transduction by L1		5	7	0.965	1.25	1.091	1.132	0.892015	0.85341	0.938537	0.821038	50.9	44.37	38.2	41.94	97.2	93.9	116	92.9	40.09	25.97	15.89	13.78
FALSE	High	Master Protein	A0A5G2R3M0	Triadin OS=Sus scrofa OX=9823 GN=TRDN PE=1 SV=1	0	FALSE	66.292	18	22	22	268	22	729	80.8	9.39	734.6	22	transport;other biological processes	plasma membrane;other membranes;cytosol;ER/Golgi;nucleus	signal transduction activity or receptor binding	Pf05279		ENSSSCG00000027613	TRDN	A0A5G2R3M0	Ion homeostasis; Stimuli-sensing channels	Burn wound healing	3	0	0.834	1.3	1.162	0.746	0.952975	0.761333	0.699443	0.503254	90.07	97.88	76.39	67.02	93.7	93.4	91.1	121.9	100.52	78.35	81.43	65.53
FALSE	High	Master Protein	A0A8D1VQK7	ST13 Hsp70 interacting protein OS=Sus scrofa OX=9823 GN=ST13 PE=1 SV=1	0	FALSE	66.263	30	14	20	218	14	374	41.9	5.44	680.09	14	other biological processes	cytosol	other molecular function	Pf13181, Pf17830, Pf18253		ENSSSCG00000000071; ENSSSCG00005004607	ST13	A0A8D1VQK7; F1SRB9	Regulation of HSF1-mediated heat shock response		1	0	0.856	1.166	0.994	0.992	0.983357	0.956181	0.938174	0.992434	57.19	58.35	50.23	43.23	103.1	87.6	110.9	98.4	33.76	23.97	30.88	22.34
FALSE	High	Master Protein	A0A5G2R298	Smoothelin like 2 OS=Sus scrofa OX=9823 GN=SMTNL2 PE=1 SV=2	0	FALSE	66.115	34	18	19	196	18	460	50.1	8.47	608.05	18	cell organization and biogenesis	cytoskeleton		Pf00307		ENSSSCG00000017885	SMTNL2	A0A5G2R298			0	0	0.965	1.084	1.221	0.916	0.892803	0.973138	0.413152	0.965945	57.08	62.01	52	48.68	95.2	77.9	87.6	139.3	44.3	44.88	34.2	24.27
FALSE	High	Master Protein	F2Z4Y1	Tyrosine 3-monooxygenase/tryptophan 5-monooxygenase activation protein eta OS=Sus scrofa OX=9823 GN=YWHAH PE=1 SV=2	0	FALSE	66.054	45	15	21	289	9	234	26.7	4.97	798.31	15	other metabolic processes;transport;signal transduction;other biological processes	plasma membrane;other membranes;other cell component	cytoskeletal activity;other molecular function	Pf00244		ENSSSCG00000010035	YWHAH	F2Z4Y1	RHO GTPases activate PKNs; Activation of BAD and translocation to mitochondria ; TP53 Regulates Metabolic Genes; Chk1/Chk2(Cds1) mediated inactivation of Cyclin B:Cdk1 complex		4	0	0.938	0.987	1.025	0.926	0.949786	0.852583	0.99888	0.969039	47.91	49.61	50.84	45.63	87.8	89.7	107.9	114.6	46.02	32.28	28.28	10.76
FALSE	High	Master Protein	F1RKW8	26S proteasome non-ATPase regulatory subunit 11 OS=Sus scrofa OX=9823 GN=PSMD11 PE=1 SV=3	0	FALSE	65.937	40	18	18	205	18	421	47.3	6.48	585.56	18	cell organization and biogenesis;protein metabolism;other metabolic processes;other biological processes	other cell component	other molecular function	Pf01399, Pf18055, Pf18503		ENSSSCG00000017731	PSMD11	F1RKW8	Neutrophil degranulation; Antigen processing: Ubiquitination & Proteasome degradation; FCERI mediated NF-kB activation; Interleukin-1 signaling; Neddylation; Ub-specific processing proteases; Regulation of RUNX3 expression and activity; Cdc20:Phospho-APC/C mediated degradation of Cyclin A; Separation of Sister Chromatids; Assembly of the pre-replicative complex; Orc1 removal from chromatin; ABC-f…		50	0	0.856	1.078	1.051	0.907	0.983357	0.973204	0.989488	0.960423	41.24	32.7	34.12	35.28	111.2	89.6	97	102.2	17.79	6.28	20.13	12.18
FALSE	High	Master Protein	A0A287BDT8	Glycerol-3-phosphate phosphatase OS=Sus scrofa OX=9823 GN=PGP PE=1 SV=1	0	FALSE	65.759	47	12	19	269	12	321	34.3	5.62	813.17	12		other cell component	other molecular function	Pf13242, Pf13344		ENSSSCG00000036614	PGP	A0A287BDT8			0	0	1.001	0.783	1.006	0.806	0.826658	0.13643	0.952218	0.758208	47.34	41.01	40.53	49.92	79.3	114.6	91.8	114.3	6.5	11.86	15.06	20.64
FALSE	High	Master Protein	F1S2A8	B-cell receptor-associated protein OS=Sus scrofa OX=9823 GN=BCAP31 PE=1 SV=2	0	FALSE	65.41	50	18	22	278	18	246	27.8	8.44	865.14	18	stress response;transport;other biological processes	plasma membrane;other membranes;mitochondrion;ER/Golgi;other cell component	signal transduction activity or receptor binding;other molecular function	Pf05529, Pf18035	100520774	ENSSSCG00000012772	BCAP31	F1S2A8; ssc:100520774	RHOA GTPase cycle; Apoptotic cleavage of cellular proteins; Antigen Presentation: Folding, assembly and peptide loading of class I MHC		4	0	0.807	1.433	1.257	0.896	0.922981	0.448772	0.258279	0.942451	59.22	54.62	43.12	48.52	107	89.3	101.1	102.6	27.31	26.17	29.58	11.58
FALSE	High	Master Protein	A0A8W4F7C8	AFG3 like matrix AAA peptidase subunit 2 OS=Sus scrofa OX=9823 GN=AFG3L2 PE=1 SV=1	0	FALSE	65.399	24	19	22	177	19	803	88.7	8.66	491.44	19	cell organization and biogenesis;protein metabolism;other metabolic processes;transport;developmental processes;other biological processes	other membranes;mitochondrion	other molecular function	Pf00004, Pf01434, Pf06480, Pf17862		ENSSSCG00000022947	AFG3L2	A0A8W4F7C8	Processing of SMDT1; Mitochondrial protein degradation		2	0	0.82	0.967	1.039	0.8	0.930565	0.800567	0.99888	0.725069	60.59	54.83	62.03	58.26	84.9	125.8	74.8	114.5	26.21	35.55	14.1	23.37
FALSE	High	Master Protein	A0A8D1CEY2	Homer scaffold protein 1 OS=Sus scrofa OX=9823 GN=HOMER1 PE=1 SV=1	0	FALSE	65.225	49	18	18	195	17	365	41.5	5.45	511.2	18	signal transduction;other biological processes	plasma membrane;other membranes;cytosol;cytoskeleton;other cell component	signal transduction activity or receptor binding;other molecular function	Pf00568		ENSSSCG00000014113; ENSSSCG00005015043	HOMER1	A0A286ZQD2; A0A8D1CEY2	Neurexins and neuroligins		1	1	1.015	1.14	0.947	1.162	0.786068	0.980008	0.76215	0.771116	54.3	47.02	44.08	51.26	121.8	95.5	102.3	80.3	73.26	31.26	57.08	30.37
FALSE	High	Master Protein	I3L8H4	Thrombospondin 4 OS=Sus scrofa OX=9823 GN=THBS4 PE=1 SV=2	0	FALSE	65.033	21	16	16	84	16	976	107.5	4.72	240.5	16	cell adhesion;stress response;signal transduction;other biological processes	non-structural extracellular;extracellular matrix;cytosol;ER/Golgi	signal transduction activity or receptor binding;other molecular function	Pf00008, Pf02412, Pf05735, Pf11598		ENSSSCG00000014117	THBS4	I3L8H4	Signaling by PDGF		1	0	0.715	1.661	0.781	1.243	0.608028	0.107107	0.209021	0.584533	51.51	93.24	75.45	51.57	149	67.4	97.5	86.1	111.04	88.66	44.31	44.69
FALSE	High	Master Protein	A0A286ZQ31	Phosphoglycerate mutase OS=Sus scrofa OX=9823 GN=BPGM PE=3 SV=1	0	FALSE	64.933	49	15	21	221	15	259	29.9	6.24	611.98	15	other metabolic processes;stress response;transport;developmental processes;other biological processes		other molecular function	Pf00300		ENSSSCG00000039425; ENSSSCG00005014150	BPGM	A0A286ZQ31; A0A4X1VTD9	Glycolysis		1	0	1.262	1.005	1.229	1.027	0.123345	0.859695	0.375843	0.965945	48.56	54.05	40.07	40.21	94.6	87.7	113.4	104.2	27.03	24.56	25.73	20.5
FALSE	High	Master Protein	P61288	Translationally-controlled tumor protein OS=Sus scrofa OX=9823 GN=TPT1 PE=2 SV=1	0	FALSE	64.931	69	10	22	336	10	172	19.6	4.93	890.83	10		non-structural extracellular;cytoskeleton;other cytoplasmic organelle;other cell component	other molecular function	Pf00838	397664	ENSSSCG00025011421; ENSSSCG00030060243; ENSSSCG00035071288; ENSSSCG00040005536; ENSSSCG00045038459; ENSSSCG00050058199; ENSSSCG00055027593; ENSSSCG00065049149	TPT1	P61288; ssc:397664			0	0	1.084	0.88	0.967	0.899	0.587529	0.491995	0.840557	0.945963	57.73	59.11	46.42	50.12	87.7	102.6	100.5	109.2	10.83	12.92	31.9	9.49
FALSE	High	Master Protein	A0A480I0Y2	Myosin light chain 6 OS=Sus scrofa OX=9823 GN=MYL6 PE=1 SV=1	0	FALSE	64.871	44	9	16	1067	7	205	22.1	5.47	3387.8	9		other cell component	other molecular function		396807	ENSSSCG00000039506; ENSSSCG00005007961	MYL6	A0A480I0Y2; A0A5G2QF69; A0A8D0X5A1			0	0	0.804	1.133	1.121	0.898	0.932167	0.997092	0.909282	0.94692	68.23	73.48	56.65	53.02	111.7	97.2	92.6	98.6	58.83	35.07	17.72	31.79
FALSE	High	Master Protein	F1SJJ5	Large ribosomal subunit protein uL4 OS=Sus scrofa OX=9823 GN=RPL4 PE=1 SV=3	0	FALSE	64.721	36	14	18	179	14	427	48	11.03	525.09	14	protein metabolism;other metabolic processes	translational apparatus;other cell component	other molecular function	Pf00573, Pf14374		ENSSSCG00000004945; ENSSSCG00005036648	RPL4	A0A287AE76; A0A4X1TB66; F1SJJ5			0	0	0.847	1.237	1.219	0.858	0.970558	0.866077	0.490711	0.888115	66.33	67.73	67.67	52.96	98.6	79.8	87.2	134.4	53.24	41.26	46.84	30.08
FALSE	High	Master Protein	Q8HY46	Carnitine O-palmitoyltransferase 1, muscle isoform OS=Sus scrofa OX=9823 GN=CPT1B PE=2 SV=1	0	FALSE	64.62	26	19	21	211	19	772	88.2	8.73	555.46	19	other metabolic processes;transport;other biological processes	other membranes;mitochondrion	other molecular function	Pf00755, Pf16484			CPT1B	Q8HY46			0	0	0.696	1.004	1.282	0.571	0.480639	0.89033	0.24371	0.0201361	68.12	45.08	42.68	66.55	92.9	117.5	45.4	144.3	20.84	19.31	80.22	20.88
FALSE	High	Master Protein	A0A4X1URL4	Phosphoglucomutase 2 like 1 OS=Sus scrofa OX=9823 GN=PGM2L1 PE=1 SV=1	0	FALSE	64.532	36	16	19	183	16	594	67.5	6.42	499.62	16	other metabolic processes		kinase activity;other molecular function	Pf02878, Pf02879, Pf02880		ENSSSCG00000014838; ENSSSCG00005007055	PGM2L1	A0A4X1URL4; F1SUR3	Glycolysis		1	0	1.149	1.219	1.042	1.421	0.35448	0.894818	0.99888	0.158836	47.25	45.27	39.26	42.88	96.1	75.9	138.3	89.8	35.38	16.66	25.58	19.38
FALSE	High	Master Protein	F1SUE4	Asporin OS=Sus scrofa OX=9823 GN=ASPN PE=1 SV=1	0	FALSE	64.466	42	15	16	225	15	370	42.4	8.9	628.78	15	other biological processes	non-structural extracellular;extracellular matrix	other molecular function	Pf01462, Pf13306, Pf13855	100511749	ENSSSCG00000008072; ENSSSCG00005026987	ASPN	A0A4X1U1Q7; F1SUE4			0	0	0.61	1.827	0.871	1.197	0.138447	0.013393	0.386404	0.687969	74.57	84.79	78.7	75.56	145.9	86	90.9	77.2	73.15	56.89	36.55	70.91
FALSE	High	Master Protein	A0A5G2QKD2	Hydroxyacylglutathione hydrolase, mitochondrial OS=Sus scrofa OX=9823 GN=HAGH PE=1 SV=1	0	FALSE	64.45	26	10	14	213	10	473	51.3	9.66	667.35	10	other metabolic processes	mitochondrion	other molecular function	Pf00753, Pf16123		ENSSSCG00000008012	HAGH	A0A5G2QKD2			0	0	0.873	1.234	1.12	0.963	0.999016	0.866077	0.8504	0.998739	37.88	43.76	37.58	32.64	114.8	94.2	93	98	16.53	9.02	24.31	9.13
FALSE	High	Master Protein	A0A287BMB4	alanine transaminase OS=Sus scrofa OX=9823 GN=PPP1R16A PE=1 SV=2	0	FALSE	64.417	19	15	17	191	15	1057	116.6	6.52	549.05	15	other metabolic processes		other molecular function	Pf00155, Pf12796		ENSSSCG00000005901	PPP1R16A	A0A287BMB4	Pyruvate metabolism; Alanine metabolism		2	0	0.861	0.747	0.915	0.772	0.977749	0.0835514	0.685811	0.657721	55.62	56.95	47.7	44.05	73.5	134.2	68.8	123.5	46.4	24.68	42.9	22.24
FALSE	High	Master Protein	F1SFE3	FERM domain containing kindlin 2 OS=Sus scrofa OX=9823 GN=FERMT2 PE=1 SV=2	0	FALSE	64.385	28	16	18	190	16	706	80.7	6.92	470.21	16	cell adhesion;signal transduction			Pf00169, Pf00373, Pf18124		ENSSSCG00000005041; ENSSSCG00005025165	FERMT2	A0A8D1GX28; F1SFE3			0	0	0.794	1.248	1.084	0.857	0.930565	0.92198	0.951748	0.885519	41.52	48.95	28.96	34.51	106.4	67.6	63.3	162.7	24.51	20.91	47.28	21.21
FALSE	High	Master Protein	I3LDC7	Isocitrate dehydrogenase [NADP] OS=Sus scrofa OX=9823 GN=IDH1 PE=1 SV=4	0	FALSE	64.347	33	16	18	227	15	463	52	8.09	526.92	16	other metabolic processes;stress response;other biological processes	cytosol;mitochondrion;other cytoplasmic organelle	other molecular function	Pf00180		ENSSSCG00000023264	IDH1	I3LDC7	Neutrophil degranulation; Peroxisomal protein import; NADPH regeneration		3	0	0.797	1.138	1.011	0.969	0.898045	0.977509	0.966377	0.998739	53.9	42.8	39.9	40.08	106	96.4	85	112.5	58.31	20.54	10.61	18.88
FALSE	High	Master Protein	A0A286ZND5	Peroxiredoxin-1 OS=Sus scrofa OX=9823 GN=PRDX1 PE=1 SV=1	0	FALSE	64.099	49	14	18	237	9	224	25	8.81	695.94	14	cell cycle OR cell proliferation;other metabolic processes;stress response;signal transduction;other biological processes	cytosol;nucleus	other molecular function	Pf00578, Pf10417		ENSSSCG00000003914; ENSSSCG00005034404	PRDX1	A0A286ZND5; A0A8D1AUY2	Detoxification of Reactive Oxygen Species; TP53 Regulates Metabolic Genes; NFE2L2 regulating anti-oxidant/detoxification enzymes		3	0	1.159	1.036	0.873	1.415	0.35448	0.917105	0.309289	0.179733	48.63	50.93	38.69	36.45	86.6	82	147.2	84.1	38.49	29.18	30.69	18
FALSE	High	Master Protein	P04178	Superoxide dismutase [Cu-Zn] OS=Sus scrofa OX=9823 GN=SOD1 PE=1 SV=2	0	FALSE	64.057	85	10	15	219	10	153	15.9	6.52	718.02	10	cell organization and biogenesis;other metabolic processes;stress response;developmental processes;other biological processes	non-structural extracellular;cytosol;mitochondrion;nucleus;other cytoplasmic organelle;other cell component	other molecular function	Pf00080	397036	ENSSSCG00025021718; ENSSSCG00035056538; ENSSSCG00045021700; ENSSSCG00050053056; ENSSSCG00055019424; ENSSSCG00065066291; ENSSSCG00070014563	SOD1	P04178; ssc:397036	Detoxification of Reactive Oxygen Species; Platelet degranulation		2	0	0.875	1.359	1.092	1.02	0.998972	0.626334	0.938537	0.972717	63.41	67.79	55.87	59.77	107.5	95.9	100.8	95.8	25.07	23.4	16.37	6.78
FALSE	High	Master Protein	K7GQ83	Integrin beta OS=Sus scrofa OX=9823 GN=ITGB1 PE=1 SV=3	0	FALSE	63.599	25	16	17	137	2	853	93.8	5.96	380.25	16	cell adhesion;cell cycle OR cell proliferation;cell organization and biogenesis;stress response;transport;developmental processes;signal transduction;other biological processes	plasma membrane;other membranes;other cytoplasmic organelle;other cell component	signal transduction activity or receptor binding;cytoskeletal activity;other molecular function	Pf00362, Pf07965, Pf07974, Pf08725, Pf17205, Pf18372		ENSSSCG00000011101	ITGB1	K7GQ83	Immunoregulatory interactions between a Lymphoid and a non-Lymphoid cell; RAC1 GTPase cycle; RAC2 GTPase cycle; RHOG GTPase cycle; RAC3 GTPase cycle; Integrin cell surface interactions; Basigin interactions; Turbulent (oscillatory, disturbed) flow shear stress activates signaling by PIEZO1 and integrins in endothelial cells; GPER1 signaling; ECM proteoglycans; TGF-beta receptor signaling activate…		18	12	0.804	1.26	0.97	1.076	0.909976	0.848181	0.938537	0.917774	64.67	53.46	49.13	54.62	137.2	95.5	80.9	86.4	31.3	34.59	47.25	39.08
FALSE	High	Master Protein	F1SHU0	3-hydroxyisobutyrate dehydrogenase, mitochondrial OS=Sus scrofa OX=9823 GN=HIBADH PE=1 SV=5	0	FALSE	63.587	48	10	16	154	10	336	35.4	7.9	554.92	10	other metabolic processes		other molecular function	Pf03446, Pf14833		ENSSSCG00000016695	HIBADH	A0A480TRX8; F1SHU0			0	0	0.953	1.002	1.031	0.978	0.914501	0.86324	0.980104	0.998739	54.34	54.03	45.98	49.8	82.7	101.9	109.9	105.5	58.56	22.1	40.44	14.9
FALSE	High	Master Protein	A0A5G2QNT7	NSF attachment protein alpha OS=Sus scrofa OX=9823 GN=NAPA PE=1 SV=1	0	FALSE	63.449	49	14	17	153	14	299	33.2	5.57	492.52	14	cell-cell signaling;cell organization and biogenesis;transport;developmental processes;other biological processes	other membranes;other cell component	other molecular function	Pf14938		ENSSSCG00000003120	NAPA	A0A5G2QNT7	COPI-mediated anterograde transport; Intra-Golgi traffic; COPI-dependent Golgi-to-ER retrograde traffic; COPII-mediated vesicle transport; Retrograde transport at the Trans-Golgi-Network; Golgi Associated Vesicle Biogenesis		6	0	0.882	1.113	1.053	0.91	0.998916	0.99542	0.982377	0.960442	60.25	67.34	38.6	37.93	112.3	111.8	93.2	82.7	40.94	19.4	32.3	37.92
FALSE	High	Master Protein	A0A4X1SWC8	26S proteasome non-ATPase regulatory subunit 12 OS=Sus scrofa OX=9823 GN=PSMD12 PE=1 SV=1	0	FALSE	63.342	47	17	19	203	17	456	53	7.36	583.09	17		other cell component		Pf01399, Pf18098, Pf22241	100524394	ENSSSCG00000017273; ENSSSCG00005014303	PSMD12	A0A480SMR6; A0A4X1SWC8; ssc:100524394	FCERI mediated NF-kB activation; Separation of Sister Chromatids; The role of GTSE1 in G2/M progression after G2 checkpoint; Neutrophil degranulation; Interleukin-1 signaling; Neddylation; Antigen processing: Ubiquitination & Proteasome degradation; Ub-specific processing proteases; Regulation of RUNX3 expression and activity; Cdc20:Phospho-APC/C mediated degradation of Cyclin A; Assembly of the …		50	0	0.834	1.145	0.933	1.012	0.937599	0.973965	0.788818	0.982772	49.13	48.91	48.65	51.58	109.3	105.9	83.2	101.6	17.32	15.07	28.7	18.95
FALSE	High	Master Protein	F1SKY2	Omega-amidase NIT2 OS=Sus scrofa OX=9823 GN=NIT2 PE=1 SV=3	0	FALSE	63.273	60	16	17	191	16	283	31.2	7.27	561.82	16	other metabolic processes	cytosol;cytoskeleton	other molecular function	Pf00795	100625406	ENSSSCG00000011968; ENSSSCG00005025420	NIT2	A0A4X1UWI9; F1SKY2; ssc:100625406	Neutrophil degranulation		1	0	0.827	1.234	0.903	1.069	0.932304	0.86324	0.639434	0.922577	46.56	36.62	40.4	43.27	135.4	75.5	85.8	103.3	30.62	36.94	52.79	28.72
FALSE	High	Master Protein	F1SJB5	Annexin OS=Sus scrofa OX=9823 GN=ANXA1 PE=1 SV=3	0	FALSE	63.271	47	13	16	143	13	346	38.7	6.81	525.08	13	cell organization and biogenesis;stress response;transport;signal transduction;other biological processes	non-structural extracellular;plasma membrane;other membranes;cytosol;cytoskeleton;nucleus;other cytoplasmic organelle;other cell component	enzyme regulator activity;other molecular function	Pf00191		ENSSSCG00000005267	ANXA1	F1SJB5	G alpha (q) signalling events		1	0	0.744	1.382	0.985	1.116	0.735217	0.628399	0.938174	0.853685	73.28	80.25	37.75	42.63	120.4	91.3	101.3	87	67.03	38.97	14.26	46.78
FALSE	High	Master Protein	P42174	Glutamate dehydrogenase 1, mitochondrial OS=Sus scrofa OX=9823 GN=GLUD1 PE=1 SV=2	0	FALSE	63.248	30	15	16	141	15	558	61.3	7.96	457.15	15	other metabolic processes	mitochondrion;ER/Golgi	other molecular function	Pf00208, Pf02812	100157162	ENSSSCG00025025117; ENSSSCG00030065447; ENSSSCG00035059666; ENSSSCG00045033938; ENSSSCG00050067038; ENSSSCG00055027367; ENSSSCG00060060739; ENSSSCG00065037327; ENSSSCG00070024230	GLUD1	P42174; ssc:100157162	Transcriptional activation of mitochondrial biogenesis; Mitochondrial protein degradation; Glutamate and glutamine metabolism		3	0	0.78	0.986	1.097	0.726	0.860818	0.848181	0.928068	0.392997	54.65	47.65	49.97	51.2	116.7	103.4	80.4	99.5	32.96	34.74	12.61	22.32
FALSE	High	Master Protein	F1RZV8	Kelch like family member 31 OS=Sus scrofa OX=9823 GN=KLHL31 PE=1 SV=1	0	FALSE	62.956	26	14	17	166	14	634	69.9	6.81	386.45	14	other biological processes	nucleus;other cell component		Pf00651, Pf01344, Pf07707	100152767	ENSSSCG00000001487	KLHL31	F1RZV8; ssc:100152767			0	0	0.801	1.185	0.968	1.083	0.909976	0.937841	0.928068	0.912824	50.2	49.38	49.47	37.54	111.3	107	79.7	102	37.01	25.53	30.08	16.67
FALSE	High	Master Protein	I3LS60	ATP-dependent (S)-NAD(P)H-hydrate dehydratase OS=Sus scrofa OX=9823 GN=NAXD PE=1 SV=2	0	FALSE	62.947	57	14	15	192	14	347	36.4	7.81	598.73	14	other metabolic processes	mitochondrion	other molecular function	Pf01256	100153456	ENSSSCG00000029502	NAXD	I3LS60; ssc:100153456			0	0	0.991	1.104	1.068	1.047	0.841396	0.992458	0.961332	0.945861	53.73	46.57	48.2	48.65	92.7	103.6	112	91.7	27.52	23.56	17.47	34.69
FALSE	High	Master Protein	F1RV28	mitogen-activated protein kinase kinase OS=Sus scrofa OX=9823 GN=MAP2K6 PE=1 SV=2	0	FALSE	62.841	36	12	17	185	10	339	38.1	6.8	485.94	12	stress response;developmental processes;signal transduction;other biological processes	cytosol;nucleus	kinase activity;other molecular function	Pf00069		ENSSSCG00000017254	MAP2K6	F1RV28; K7GRN3	Interleukin-1 signaling; PKR-mediated signaling; Oxidative Stress Induced Senescence; activated TAK1 mediates p38 MAPK activation; PI5P Regulates TP53 Acetylation; NOD1/2 Signaling Pathway		6	2	1.103	1.05	0.955	1.152	0.503842	0.939475	0.853141	0.77432	49.43	49.15	46.03	42.34	96.6	85.2	120.2	98	26.58	36.23	20.13	7.63
FALSE	High	Master Protein	A0A8W4FJA1	Ig-like domain-containing protein OS=Sus scrofa OX=9823 PE=4 SV=1	0	FALSE	62.445	31	11	18	268	3	440	47.4	8.27	704.04	11				Pf07654					Initial triggering of complement; Classical antibody-mediated complement activation; FCGR activation; Regulation of actin dynamics for phagocytic cup formation; Role of phospholipids in phagocytosis; Regulation of Complement cascade		6	0	1.243	0.746	1.394	1.579	0.286952	0.230757	0.302643	0.044	108.36	91.38	102.44	82.97	76	47.3	150.7	126	97.56	92.23	71.55	58.93
FALSE	High	Master Protein	A0A8D0X235	Peptidase M24 domain-containing protein OS=Sus scrofa OX=9823 GN=PA2G4 PE=1 SV=1	0	FALSE	62.313	44	16	19	169	16	372	41.2	7.24	508.47	16				Pf00557		ENSSSCG00000000377; ENSSSCG00005010691	PA2G4	A0A286ZYQ6; A0A8D0X235	Neutrophil degranulation		1	0	0.99	1.133	1.079	1.021	0.848347	0.987181	0.953396	0.965945	51.92	57.54	36.84	46	99.4	93.1	101.2	106.3	27.91	25.38	23.9	17.11
FALSE	High	Master Protein	A0A5G2QMP7	Eukaryotic initiation factor 4A-I OS=Sus scrofa OX=9823 GN=EIF4A1 PE=1 SV=2	0	FALSE	62.14	43	18	21	228	6	410	46.5	5.26	637.24	18	protein metabolism;other metabolic processes	other cell component	nucleic acid binding activity;other molecular function	Pf00270, Pf00271		ENSSSCG00000017957	EIF4A1	A0A5G2QMP7	L13a-mediated translational silencing of Ceruloplasmin expression; ISG15 antiviral mechanism; Deadenylation of mRNA; Translation initiation complex formation; Ribosomal scanning and start codon recognition		5	0	0.631	2.077	1.336	1.036	0.590855	0.144933	0.668952	0.989253	61.04	12.87	38.64	69.41	148.8	73.2	88	90	35.86	25.39	49.74	52.17
FALSE	High	Master Protein	A0A5G2R6R2	Protein disulfide-isomerase A6 OS=Sus scrofa OX=9823 GN=PDIA6 PE=1 SV=2	0	FALSE	61.942	28	13	13	187	13	590	63.1	5.99	505.35	13		non-structural extracellular;cytosol;ER/Golgi	other molecular function	Pf00085		ENSSSCG00000008633	PDIA6	A0A5G2R6R2	Regulation of Insulin-like Growth Factor (IGF) transport and uptake by Insulin-like Growth Factor Binding Proteins (IGFBPs); Post-translational protein phosphorylation		2	0	0.661	1.6	1.13	0.957	0.296839	0.162964	0.843732	0.992434	68.14	58.41	57.74	62.61	142.3	87.4	84.1	86.1	72.06	24.33	35.01	31.42
FALSE	High	Master Protein	F1S1X9	Thioredoxin like 1 OS=Sus scrofa OX=9823 GN=TXNL1 PE=1 SV=2	0	FALSE	61.865	37	12	19	150	2	394	43.3	6.2	506.64	12		cytosol	other molecular function	Pf00085, Pf06201		ENSSSCG00000004537	TXNL1	F1S1X9	RHOV GTPase cycle; RND3 GTPase cycle; RND2 GTPase cycle; RND1 GTPase cycle; RHOBTB2 GTPase cycle; RHOU GTPase cycle; RHOBTB1 GTPase cycle		7	9	0.905	1.16	1.133	0.944	0.960034	0.961866	0.827946	0.992434	33.81	39.21	38.02	33.81	119.9	82.1	96.1	101.9	19.32	34.27	25.01	19.04
FALSE	High	Master Protein	I3LUM8	phenylalanine--tRNA ligase OS=Sus scrofa OX=9823 GN=FARSB PE=1 SV=2	0	FALSE	61.862	35	19	19	178	19	589	66.3	7.43	406.01	19	protein metabolism;RNA metabolism OR transcription;other metabolic processes	other cell component	nucleic acid binding activity;other molecular function	Pf03483, Pf03484, Pf17759, Pf18262		ENSSSCG00000016226	FARSB	I3LUM8			0	0	0.871	1.084	0.939	0.951	0.989007	0.974054	0.808343	0.992434	51.34	49.79	52.23	48.94	121.9	111	59.6	107.6	19.97	38.83	36.18	28.44
FALSE	High	Master Protein	A0A286ZWU9	Malectin OS=Sus scrofa OX=9823 GN=MLEC PE=1 SV=1	0	FALSE	61.517	50	15	16	236	15	312	34.7	5.69	700.55	15	protein metabolism;other metabolic processes	other membranes;ER/Golgi	other molecular function	Pf11721		ENSSSCG00000009914	MLEC	A0A286ZWU9	Neutrophil degranulation		1	0	0.982	1.085	1.148	0.962	0.860818	0.973204	0.755015	0.996646	40.96	39.47	35.67	36.29	90.6	100.9	100	108.4	33.31	19.06	33.2	11.48
FALSE	High	Master Protein	F1RR89	Arginine--tRNA ligase, cytoplasmic OS=Sus scrofa OX=9823 GN=RARS1 PE=1 SV=3	0	FALSE	61.425	34	18	18	177	18	660	75.3	7.18	487.18	18	protein metabolism;RNA metabolism OR transcription;other metabolic processes	cytosol;nucleus;other cell component	other molecular function	Pf00750, Pf03485, Pf05746	414410	ENSSSCG00000017015	RARS1	F1RR89; ssc:414410	Transcriptional and post-translational regulation of MITF-M expression and activity		1	0	0.872	1.263	1.031	1.073	0.991582	0.843891	0.99888	0.920689	56.37	58.02	37.37	42.65	116.4	100.3	88.6	94.7	33.2	44.27	17.66	48.04
FALSE	High	Master Protein	A0A8D1Z1H8	Protein-glutamine gamma-glutamyltransferase 2 OS=Sus scrofa OX=9823 GN=TGM2 PE=1 SV=1	0	FALSE	61.332	24	16	18	133	16	687	77.2	5.31	358.89	16	cell-cell signaling;cell organization and biogenesis;protein metabolism;other metabolic processes;transport;developmental processes;signal transduction;other biological processes	non-structural extracellular;extracellular matrix;plasma membrane;other membranes;cytosol;mitochondrion;ER/Golgi;nucleus;other cell component	other molecular function	Pf00868, Pf00927, Pf01841		ENSSSCG00000023522; ENSSSCG00005034174	TGM2	A0A5G2R416; A0A8D1Z1H8			0	0	0.695	1.255	1.351	0.661	0.520081	0.850573	0.137275	0.138422	67.53	69.24	53.96	78.05	143.7	85.7	62.3	108.3	52.42	17.55	58.76	33.39
FALSE	High	Master Protein	A0A5K1ULP5	COP9 signalosome complex subunit 2 OS=Sus scrofa OX=9823 GN=COPS2 PE=1 SV=2	0	FALSE	61.304	39	16	19	198	16	428	49.9	5.91	525.88	16	cell cycle OR cell proliferation;protein metabolism;other metabolic processes;developmental processes;other biological processes	nucleus;other cell component	other molecular function	Pf01399		ENSSSCG00000004652	COPS2	A0A5K1ULP5	Neddylation; Formation of TC-NER Pre-Incision Complex; Cargo recognition for clathrin-mediated endocytosis; RHOBTB1 GTPase cycle		4	0	0.924	1.018	0.989	1.085	0.952437	0.894818	0.948943	0.898322	41.88	46.72	52.4	35.82	68.7	110.2	110.5	110.6	53.86	51.46	35.71	44.27
FALSE	High	Master Protein	A0A287BK75	Dual specificity mitogen-activated protein kinase kinase 1 OS=Sus scrofa OX=9823 GN=MAP2K1 PE=1 SV=1	0	FALSE	61.302	33	12	15	170	7	393	43.4	6.62	444.45	12	cell cycle OR cell proliferation;other metabolic processes;stress response;developmental processes;signal transduction;other biological processes	plasma membrane;other membranes;cytosol;cytoskeleton;mitochondrion;ER/Golgi;nucleus;other cytoplasmic organelle;other cell component	enzyme regulator activity;kinase activity;other molecular function	Pf00069		ENSSSCG00000004943	MAP2K1	A0A287BK75			0	0	0.94	0.783	0.831	0.975	0.930707	0.159971	0.232911	0.998739	66.98	66.96	49.31	67.68	112.4	86.8	100.7	100.2	42.69	38.38	52.28	28.16
FALSE	High	Master Protein	I3LQF8	Y-box binding protein 3 OS=Sus scrofa OX=9823 GN=YBX3 PE=1 SV=1	0	FALSE	61.154	35	12	16	168	1	380	40.6	9.64	570.4	12	stress response;developmental processes;other biological processes	cytosol;nucleus;other cell component	nucleic acid binding activity;other molecular function	Pf00313	100518125	ENSSSCG00000000633	YBX3	I3LQF8; ssc:100518125			0	5	0.835	0.906	1.145	0.671	0.949297	0.630825	0.803191	0.170728	44.07	41.8	40.82	43.24	109.5	99.1	73.1	118.3	39.73	6.57	26.16	26.38
FALSE	High	Master Protein	A0A4X1T5W3	Short-chain specific acyl-CoA dehydrogenase, mitochondrial OS=Sus scrofa OX=9823 GN=ACADS PE=1 SV=1	0	FALSE	60.83	41	14	18	211	1	361	39.1	6.68	660.88	14		mitochondrion	other molecular function	Pf00441, Pf02770, Pf02771		ENSSSCG00000009916; ENSSSCG00005040898	ACADS	A0A4X1T5W3; F1RJH2			0	0	0.994	0.748	1.206	0.734	0.888216	0.161813	0.592989	0.426977	63.68	78.45	64.45	44.72	90.9	88.8	90.3	130	54.84	56.45	45.35	23.89
FALSE	High	Master Protein	A0A5G2RB73	Vesicle-associated membrane protein-associated protein A OS=Sus scrofa OX=9823 GN=VAPA PE=1 SV=1	0	FALSE	60.724	54	14	18	231	1	303	33.3	8.95	646.54	14	cell organization and biogenesis;other metabolic processes;transport;developmental processes;other biological processes	plasma membrane;other membranes;ER/Golgi;other cell component	cytoskeletal activity;other molecular function	Pf00635		ENSSSCG00000038465	VAPA	A0A5G2RB73	Neutrophil degranulation; Insertion of tail-anchored proteins into the endoplasmic reticulum membrane		2	0
FALSE	High	Master Protein	A0A480UKD4	Mitochondrial import receptor subunit TOM70 OS=Sus scrofa OX=9823 GN=TOMM70 PE=1 SV=1	0	FALSE	60.691	32	14	15	159	14	609	67.5	7.33	460.59	14	cell organization and biogenesis;transport;other biological processes	other membranes;mitochondrion	other molecular function	Pf00515, Pf13181		ENSSSCG00000011963	TOMM70	A0A480UKD4	Ub-specific processing proteases; DDX58/IFIH1-mediated induction of interferon-alpha/beta; PINK1-PRKN Mediated Mitophagy		3	0	0.761	1.302	1.273	0.769	0.871297	0.848587	0.470929	0.647933	32.47	32.54	37.93	35.71	135.7	86.7	66.8	110.8	51.04	25.13	51.55	40.92
FALSE	High	Master Protein	I3LAB6	Proteasome subunit alpha type OS=Sus scrofa OX=9823 GN=PSMA2 PE=1 SV=1	0	FALSE	60.677	51	10	16	195	10	234	25.9	7.43	678.38	10	protein metabolism;other metabolic processes	nucleus;other cell component		Pf00227, Pf10584	100620420	ENSSSCG00000039582; ENSSSCG00005017007	PSMA2	A0A4X1UL20; I3LAB6; ssc:100620420			0	0	0.832	1.175	0.967	1.041	0.951382	0.945771	0.842055	0.950788	36.71	36.48	33.6	41.21	109.1	103.9	93.4	93.6	11.49	11.48	12.56	25.66
FALSE	High	Master Protein	F1S2E2	Annexin OS=Sus scrofa OX=9823 GN=ANXA11 PE=1 SV=2	0	FALSE	60.645	31	16	16	263	16	502	53.9	7.3	725.69	16			other molecular function	Pf00191	100156481	ENSSSCG00000010331; ENSSSCG00005003648	ANXA11	A0A4X1SIH1; F1S2E2; K7GQ59; ssc:100156481			0	0	0.853	1.171	0.971	0.99	0.977749	0.950482	0.857186	0.992434	47.72	43.32	41.41	40.24	118.4	98.4	85.8	97.4	17.79	8.46	18.05	7.17
FALSE	High	Master Protein	A0A8D0MI69	ATP synthase subunit b OS=Sus scrofa OX=9823 GN=ATP5PB PE=1 SV=1	0	FALSE	60.537	43	14	21	260	14	256	28.6	9.47	732.89	14	other metabolic processes;transport		transporter activity	Pf05405	100154817	ENSSSCG00000037772; ENSSSCG00005027028	ATP5PB	A0A286ZYM6; A0A8D0MI69; ssc:100154817	Formation of ATP by chemiosmotic coupling; Cristae formation		2	0	0.825	0.886	1.182	0.603	0.93875	0.512728	0.597175	0.0455702	52.36	49.27	43.47	49.34	87.5	107.8	74.7	130	27.08	27.08	29.59	8.24
FALSE	High	Master Protein	P20460	Eukaryotic translation initiation factor 2 subunit 1 OS=Sus scrofa OX=9823 GN=EIF2S1 PE=1 SV=3	0	FALSE	60.322	52	18	18	157	18	315	36.1	5.08	386.03	18	protein metabolism;other metabolic processes;stress response;signal transduction;other biological processes	cytosol;mitochondrion;other cell component	nucleic acid binding activity	Pf00575, Pf07541	100155472	ENSSSCG00000033295	EIF2S1	A0A4X1U6Q4; P20460; ssc:100155472			0	0	1.105	1.078	0.965	1.09	0.535858	0.973138	0.896341	0.899097	45.69	48.88	42.01	36.29	84.7	107.8	102	105.5	41.34	25.02	26.27	24.34
FALSE	High	Master Protein	A0A287ANM8	Glutamine amidotransferase class 1 domain containing 3 OS=Sus scrofa OX=9823 GN=GATD3 PE=4 SV=3	0	FALSE	60.317	61	14	18	243	14	274	28.8	8.15	503.53	14		mitochondrion			100623793	ENSSSCG00000025525	GATD3	A0A287ANM8; A0A5G2R6F6; ssc:100623793			0	0	0.777	1.179	1.294	0.693	0.857811	0.941862	0.152313	0.275865	52.9	56.02	50.51	59.71	95.7	86.7	83.5	134	43.19	19.03	31.62	19.34
FALSE	High	Master Protein	P83686	NADH-cytochrome b5 reductase 3 (Fragment) OS=Sus scrofa OX=9823 GN=CYB5R3 PE=1 SV=1	0	FALSE	60.284	51	13	19	210	1	272	30.8	7.01	561.9	13	other metabolic processes	other membranes;mitochondrion;ER/Golgi	other molecular function	Pf00175, Pf00970			CYB5R3	P83686			0	0	0.727	1.413	0.819	0.915	0.825152	0.685948	0.452065	0.965945	70.96	67.31	49.03	46.26	99.5	121.7	87.7	91.1	56.9	35.78	35.94	36.09
FALSE	High	Master Protein	F6PU32	Calpastatin OS=Sus scrofa OX=9823 GN=CAST PE=1 SV=1	0	FALSE	60.214	23	17	17	183	17	835	89.7	5.85	495.32	17	other biological processes	other membranes;cytosol;ER/Golgi;other cell component	enzyme regulator activity	Pf00748		ENSSSCG00000014170	CAST	F6PU32	Degradation of the extracellular matrix		1	0	0.704	1.824	1.18	0.88	0.535175	0.0209462	0.73353	0.920689	71.93	71.58	54.6	61.28	183.6	81.5	80.9	54	48.78	40.42	24.43	63.62
FALSE	High	Master Protein	F1S4Z9	Syntrophin alpha 1 OS=Sus scrofa OX=9823 GN=SNTA1 PE=1 SV=2	0	FALSE	60.117	48	17	19	201	17	498	53.1	6.7	505.16	17	cell organization and biogenesis;other biological processes	plasma membrane;other membranes;cytoskeleton;other cell component	other molecular function	Pf00595, Pf18012, Pf23012		ENSSSCG00000063004	SNTA1	F1S4Z9			0	0	0.872	1.107	0.933	1.033	0.998916	0.998424	0.760011	0.947732	34.71	48.68	48.95	37.07	116.5	93	89.7	100.7	11.85	33.64	13.23	33.09
FALSE	High	Master Protein	A0A4X1U7H8	Thioredoxin like 1 OS=Sus scrofa OX=9823 GN=TXNL1 PE=1 SV=1	0	FALSE	60.078	49	11	18	167	1	254	28.2	4.97	567.82	11		other cell component		Pf00085, Pf06201		ENSSSCG00000004537; ENSSSCG00005001695	TXNL1	A0A287BG87; A0A4X1U7H8			0	0	0.782	1.708	1.438	0.869	0.846134	0.0555825	0.0281365	0.90319	41.54	44.02	35.95	38.4	128.6	73.7	88.8	108.8	32.37	37.37	48.83	22.82
FALSE	High	Master Protein	A4GR69	Telethonin OS=Sus scrofa OX=9823 GN=TCAP PE=4 SV=1	0	FALSE	60.024	93	16	18	194	16	167	18.9	5.43	484.21	16				Pf09470	100271745	ENSSSCG00000017500	TCAP	A4GR69; F6PVX2; ssc:100271745			0	0	0.728	2.08	1.141	1.567	0.668405	0.00151977	0.804957	0.0436981	81.52	86.18	55.01	61.22	121.4	54.4	164.3	59.9	98.9	37.95	42.84	43.04
FALSE	High	Master Protein	A0A286ZP67	Heterogeneous nuclear ribonucleoprotein U OS=Sus scrofa OX=9823 GN=HNRNPU PE=1 SV=1	0	FALSE	60.009	25	18	23	155	18	806	89	5.67	412.09	18	cell organization and biogenesis;RNA metabolism OR transcription;other metabolic processes;transport;developmental processes;other biological processes	cytosol;cytoskeleton;nucleus;other cell component	cytoskeletal activity;nucleic acid binding activity;other molecular function	Pf00622, Pf02037, Pf13671		ENSSSCG00000010877	HNRNPU	A0A286ZP67	mRNA Splicing - Major Pathway; Processing of Capped Intron-Containing Pre-mRNA		2	0	0.726	1.254	0.899	0.964	0.655379	0.85341	0.697939	0.996607	47.09	46.03	41.76	48.46	105.8	98	96.5	99.6	41.09	36.34	60.25	33.99
FALSE	High	Master Protein	I3L9F5	Prenylcysteine oxidase 1 OS=Sus scrofa OX=9823 GN=PCYOX1 PE=1 SV=3	0	FALSE	59.955	27	11	15	189	11	513	57.4	6.37	559.3	11	protein metabolism;other metabolic processes	non-structural extracellular;other cytoplasmic organelle	other molecular function	Pf07156, Pf13450		ENSSSCG00000029790	PCYOX1	I3L9F5			0	0	0.842	1.043	0.941	0.912	0.960034	0.924127	0.736065	0.963775	47.49	46.38	46.12	43.86	114.9	109.6	83.6	92	24.93	14.89	27.14	19.85
FALSE	High	Master Protein	A0A8D1PXM4	Ubiquitin carboxyl-terminal hydrolase OS=Sus scrofa OX=9823 GN=UCHL3 PE=1 SV=1	0	FALSE	59.873	49	12	14	137	2	226	25.7	4.97	399.99	12	protein metabolism;other metabolic processes	other cell component	other molecular function	Pf01088		ENSSSCG00000009466; ENSSSCG00005024008	UCHL3	A0A287BRT0; A0A8D1PXM4			0	10	0.811	1.152	0.895	1.11	0.916375	0.970466	0.61186	0.866859	59.12	64.35	43.25	55.12	124.1	89	85.3	101.5	34.44	21.17	28.06	11.16
FALSE	High	Master Protein	I3L9J4	T-complex protein 1 subunit zeta OS=Sus scrofa OX=9823 GN=CCT6A PE=1 SV=2	0	FALSE	59.757	35	16	17	271	16	531	57.9	6.76	723.75	16	protein metabolism;other metabolic processes	cytosol	other molecular function	Pf00118	102163415	ENSSSCG00000020808	CCT6A	I3L9J4; ssc:102163415	Cooperation of PDCL (PhLP1) and TRiC/CCT in G-protein beta folding; RHOBTB2 GTPase cycle; Association of TriC/CCT with target proteins during biosynthesis		3	0	0.896	1.277	0.955	1.1	0.977749	0.806393	0.800026	0.885519	40.15	49.33	36.78	37.11	130.4	75.3	102	92.3	38.56	20.76	23.79	23.65
FALSE	High	Master Protein	A0A8D0USM9	Cadherin 13 OS=Sus scrofa OX=9823 GN=CDH13 PE=1 SV=1	0	FALSE	59.676	24	14	15	168	14	771	85.1	5.57	477.1	14	cell adhesion;cell cycle OR cell proliferation;cell organization and biogenesis;developmental processes;signal transduction;other biological processes	non-structural extracellular;plasma membrane;other membranes;other cell component	other molecular function	Pf00028, Pf08758		ENSSSCG00000002684; ENSSSCG00005031718	CDH13	A0A5G2Q9R1; A0A8D0USM9	Adherens junctions interactions		1	0	0.887	1.493	1.409	0.845	0.987509	0.347611	0.0225502	0.854948	54.74	55.28	46.46	41.95	81.4	72.6	96	150.1	66.29	48.45	35.75	27.27
FALSE	High	Master Protein	K7GSE5	NADH dehydrogenase [ubiquinone] 1 beta subcomplex subunit 9 OS=Sus scrofa OX=9823 GN=NDUFB9 PE=1 SV=2	0	FALSE	59.472	47	8	18	193	8	221	26.3	9.44	533.39	8	cell organization and biogenesis;other metabolic processes			Pf05347		ENSSSCG00000005976	NDUFB9	K7GSE5	Complex I biogenesis		2	0	0.715	0.873	0.785	0.864	0.605998	0.46124	0.0283631	0.898322	51.05	54.21	52.14	51.01	103.9	126.4	79.7	90	40.71	34.75	32.77	20.29
FALSE	High	Master Protein	A0A286ZXF1	cytochrome-b5 reductase OS=Sus scrofa OX=9823 GN=CYB5R1 PE=1 SV=1	0	FALSE	59.433	26	14	18	220	14	487	53.6	9.51	579.24	14		other membranes;mitochondrion	other molecular function	Pf00175, Pf00970		ENSSSCG00000010929	CYB5R1	A0A286ZXF1	Platelet degranulation ; Erythrocytes take up carbon dioxide and release oxygen		2	0	0.714	1.349	1.142	0.865	0.605538	0.667243	0.803191	0.898322	54.29	53.59	55.27	58.85	122.8	80.5	97.2	99.5	23.13	21.79	22.9	38.82
FALSE	High	Master Protein	A0A287AF76	Eukaryotic translation initiation factor 4 gamma 3 OS=Sus scrofa OX=9823 GN=EIF4G3 PE=1 SV=1	0	FALSE	59.412	12	19	19	143	14	1658	183.4	5.38	265.35	19	protein metabolism;other metabolic processes	translational apparatus	nucleic acid binding activity	Pf02020, Pf02847, Pf02854		ENSSSCG00000003512	EIF4G3	A0A287AF76	ISG15 antiviral mechanism		1	0	1.09	1.061	1.037	1.118	0.635581	0.950482	0.99888	0.858055	31.24	47.84	52.57	55.77	96.5	101.3	80.2	122	8.55	50.94	42.05	34.1
FALSE	High	Master Protein	F1SQ46	Y-box binding protein 3 OS=Sus scrofa OX=9823 GN=YBX3 PE=1 SV=2	0	FALSE	59.398	42	12	16	157	1	312	32.7	9.58	540.98	12			nucleic acid binding activity	Pf00313	100518125	ENSSSCG00000000633	YBX3	F1SQ46			0	0
FALSE	High	Master Protein	A0A8W4FQM2	Calumenin OS=Sus scrofa OX=9823 GN=CALU PE=1 SV=1	0	FALSE	59.318	37	14	16	169	1	366	42.9	4.72	457.64	14		other membranes;cytosol;ER/Golgi;other cell component	other molecular function	Pf13202, Pf13499, Pf13833		ENSSSCG00000016581	CALU	A0A8W4FQM2			0	0	100		100	0.793	2.30539e-16		1.89787e-16	0.865554				36.46			88.5	111.5				45.19
FALSE	High	Master Protein	A0A5G2R9S8	Phospholipase A-2-activating protein isoform 1 OS=Sus scrofa OX=9823 GN=PLAA PE=1 SV=2	0	FALSE	59.244	30	18	18	115	18	796	87.2	6.28	229.39	18	protein metabolism;other metabolic processes;stress response;other biological processes	non-structural extracellular;nucleus;other cell component	enzyme regulator activity	Pf00400, Pf08324, Pf09070	100511733	ENSSSCG00000005126	PLAA	A0A480EL50; A0A5G2R9S8; ssc:100511733			0	0	0.902	1.017	0.948	0.947	0.985015	0.894818	0.882499	0.991774	29.04	44.1	35.19	31.83	113.7	64.4	118.9	103	33.82	47.36	24.03	19.75
FALSE	High	Master Protein	F1RVC9	Heterogeneous nuclear ribonucleoprotein D0 isoform a OS=Sus scrofa OX=9823 GN=HNRNPD PE=1 SV=2	0	FALSE	59.138	38	14	17	211	12	355	38.3	7.81	521.47	14	other biological processes	cytosol;nucleus;other cell component	nucleic acid binding activity	Pf00076, Pf08143		ENSSSCG00000009249	HNRNPD	F1RVC9	mRNA Splicing - Major Pathway; Processing of Capped Intron-Containing Pre-mRNA; AUF1 (hnRNP D0) binds and destabilizes mRNA		3	2	0.833	1.122	1.087	0.96	0.951382	0.994685	0.950838	0.997392	56.47	60.89	40.77	60.89	106.2	101.4	97.2	95.2	19.81	27.44	21.16	23.2
FALSE	High	Master Protein	F1RZM4	Laminin subunit alpha 4 OS=Sus scrofa OX=9823 GN=LAMA4 PE=1 SV=4	0	FALSE	59.027	12	16	17	128	16	1815	200.9	6.23	289.2	16	cell adhesion;developmental processes;other biological processes	non-structural extracellular;extracellular matrix;other membranes;other cell component	signal transduction activity or receptor binding	Pf00053, Pf02210, Pf06008, Pf06009		ENSSSCG00000004425	LAMA4	F1RZM4	Laminin interactions		1	0	0.79	1.213	1.007	1.055	0.886976	0.92198	0.972661	0.942451	57.71	55.09	38.59	45.51	117.4	87.9	94	100.7	37.04	9.11	28.53	8.14
FALSE	High	Master Protein	A0A5G2QD15	GMP reductase OS=Sus scrofa OX=9823 GN=GMPR PE=1 SV=2	0	FALSE	58.981	27	11	15	209	2	497	55.3	9.64	739.85	11	other metabolic processes	other membranes;other cell component	other molecular function	Pf00478		ENSSSCG00000001064	GMPR	A0A5G2QD15	Purine salvage		1	0	2.164	0.436	1.361	0.841	2.68389e-05	3.434e-05	0.231094	0.858055	13.77	52.87	36.69	20.5	50.2	115.1	108.6	126.1		36.24	15.1	25.64
FALSE	High	Master Protein	A0A8W4FCZ3	Laminin G domain-containing protein OS=Sus scrofa OX=9823 PE=1 SV=1	0	FALSE	58.807	22	17	18	178	17	925	101.6	7.39	495.37	17				Pf00054, Pf02210					Laminin interactions		1	0	0.832	0.937	0.979	0.789	0.951465	0.753563	0.92748	0.700016	49.51	45.28	37.86	35.97	110.1	101.3	66.8	121.7	20.47	14.89	37.25	20.81
FALSE	High	Master Protein	K7GNY7	Integrin beta OS=Sus scrofa OX=9823 GN=ITGB1 PE=1 SV=3	0	FALSE	58.757	25	15	16	133	1	801	88.7	5.52	367.69	15	cell adhesion;signal transduction	plasma membrane;other membranes;other cytoplasmic organelle;other cell component		Pf00362, Pf07965, Pf07974, Pf08725, Pf17205, Pf18372	397019	ENSSSCG00000011101	ITGB1	K7GNY7			0	0	0.444	100	100	0.098	0.331182	1.7412e-16	1.89787e-16	1.81568e-16	125.9			81.56	49.2		22.4	228.5	101.93		75.23
FALSE	High	Master Protein	A0A5G2QVN7	peptidylprolyl isomerase OS=Sus scrofa OX=9823 GN=FKBP4 PE=1 SV=1	0	FALSE	58.747	42	15	17	156	15	455	51.1	5.38	436.87	15	protein metabolism;other metabolic processes	cytosol;nucleus;other cell component	other molecular function	Pf00254, Pf00515, Pf13174		ENSSSCG00000000743	FKBP4	A0A5G2QVN7	Estrogen-dependent gene expression; HSP90 chaperone cycle for steroid hormone receptors (SHR) in the presence of ligand; Attenuation phase		4	0	0.932	1.229	0.834	1.276	0.952975	0.92198	0.585022	0.484684	38.99	42.66	47.79	38.31	118.8	91.4	132.5	57.3	54.72	46.7	57.65	60.52
FALSE	High	Master Protein	A0A4X1UCH0	Platelet-activating factor acetylhydrolase IB subunit alpha OS=Sus scrofa OX=9823 GN=PAFAH1B1 PE=1 SV=1	0	FALSE	58.686	37	17	20	204	16	410	46.6	7.37	540.35	17	cell-cell signaling;cell cycle OR cell proliferation;cell organization and biogenesis;other metabolic processes;transport;developmental processes;signal transduction;other biological processes	other membranes;cytoskeleton;nucleus;other cell component	cytoskeletal activity;other molecular function	Pf00400, Pf08513	397482	ENSSSCG00000017836; ENSSSCG00005021177	PAFAH1B1	A0A480UJL5; A0A4X1UCH0	Amplification of signal from unattached kinetochores via a MAD2 inhibitory signal; Separation of Sister Chromatids; Resolution of Sister Chromatid Cohesion; RHO GTPases Activate Formins; EML4 and NUDC in mitotic spindle formation; Anchoring of the basal body to the plasma membrane; Recruitment of NuMA to mitotic centrosomes; Regulation of PLK1 Activity at G2/M Transition; Loss of Nlp from mitotic…		14	1	1.063	0.944	0.978	1.064	0.712593	0.753563	0.9338	0.930419	39.51	43.63	40.09	40.67	66.4	114.2	87.4	132	29.88	20.77	37.27	32.15
FALSE	High	Master Protein	A0A5G2R4T0	SAMM50 sorting and assembly machinery component OS=Sus scrofa OX=9823 GN=SAMM50 PE=1 SV=1	0	FALSE	58.635	44	18	19	245	18	465	51.5	6.7	528.07	18		other membranes;mitochondrion		Pf01103		ENSSSCG00000028346	SAMM50	A0A5G2R4T0			0	0	0.842	1.022	1.075	0.788	0.952975	0.897399	0.957644	0.695918	44.12	41.4	37.88	40.56	105.6	103.4	77.7	113.3	19.89	29.42	30.03	26.28
FALSE	High	Master Protein	A0A287BPE6	Isoamyl acetate-hydrolyzing esterase 1 homolog OS=Sus scrofa OX=9823 GN=IAH1 PE=1 SV=1	0	FALSE	58.531	65	13	15	171	13	249	27.2	6.34	526.75	13			other molecular function	Pf00657	100622648	ENSSSCG00000008640	IAH1	A0A287BPE6; ssc:100622648			0	0	1.003	1.156	1.104	1.051	0.85361	0.970466	0.917552	0.947284	34.86	41.07	35.43	35.81	108.8	89.2	105.2	96.8	23.41	10.56	19.06	12.53
FALSE	High	Master Protein	I3L804	Tyrosine--tRNA ligase OS=Sus scrofa OX=9823 GN=YARS1 PE=1 SV=2	0	FALSE	58.525	39	21	21	189	21	528	59	7.21	411.1	21	protein metabolism;RNA metabolism OR transcription;other metabolic processes;stress response	cytosol;nucleus	nucleic acid binding activity;other molecular function	Pf00579, Pf01588	100621140	ENSSSCG00000030369; ENSSSCG00005038504	YARS1	A0A4X1VTE1; I3L804; ssc:100621140			0	0	1.21	0.869	0.958	1.141	0.30004	0.485877	0.875039	0.822661	49.82	48.91	42.05	47.19	79.6	129.4	91.3	99.7	49.44	50.99	24.85	16.54
FALSE	High	Master Protein	A0A287AA21	Enoyl-CoA hydratase, mitochondrial OS=Sus scrofa OX=9823 GN=ECHS1 PE=1 SV=2	0	FALSE	58.496	46	13	14	214	13	328	34.6	8.88	684.27	13	other metabolic processes	mitochondrion	other molecular function	Pf00378		ENSSSCG00000038086	ECHS1	A0A287AA21; A0A480SDD9	Branched-chain amino acid catabolism; Beta oxidation of lauroyl-CoA to decanoyl-CoA-CoA; Beta oxidation of decanoyl-CoA to octanoyl-CoA-CoA; Beta oxidation of octanoyl-CoA to hexanoyl-CoA; Beta oxidation of hexanoyl-CoA to butanoyl-CoA; Beta oxidation of butanoyl-CoA to acetyl-CoA		6	0	0.639	1.03	0.974	0.733	0.251893	0.901755	0.873352	0.443844	58.06	58.22	51.46	47.77	97	128.4	64.9	109.7	19.68	22.19	21.61	17.65
FALSE	High	Master Protein	F1SSA6	Myosin motor domain-containing protein OS=Sus scrofa OX=9823 PE=1 SV=4	0	FALSE	58.437	22	20	21	395	7	947	110	5.4	1105.77	20		cytoskeleton	cytoskeletal activity;other molecular function	Pf00063, Pf00612, Pf01576							0	0	0.898	1.253	1.037	1.333	0.992346	0.862352	0.990878	0.355482	48.04	21.43	36.35	50.03	113.9	90.9	97.4	97.7	31.87	10.03	46.19	33.62
FALSE	High	Master Protein	Q28948	5'-AMP-activated protein kinase catalytic subunit alpha-2 OS=Sus scrofa OX=9823 GN=PRKAA2 PE=2 SV=2	0	FALSE	58.256	28	15	17	190	15	552	62.3	7.74	548.66	15	cell organization and biogenesis;protein metabolism;other metabolic processes;stress response;signal transduction;other biological processes	ER/Golgi;nucleus;other cell component	kinase activity;other molecular function	Pf00069, Pf16579, Pf21147	397504	ENSSSCG00000036145; ENSSSCG00025001949; ENSSSCG00030018428; ENSSSCG00035049899; ENSSSCG00040074948; ENSSSCG00045013178; ENSSSCG00050066634; ENSSSCG00055009404; ENSSSCG00060043886; ENSSSCG00065053967; ENSSSCG00070030147	PRKAA2	Q28948; Q7YRX9; ssc:397504	TP53 Regulates Metabolic Genes; Regulation of TP53 Activity through Phosphorylation; Macroautophagy; Energy dependent regulation of mTOR by LKB1-AMPK; Carnitine shuttle; AMPK inhibits chREBP transcriptional activation activity; Nuclear events mediated by NFE2L2		7	0	0.918	1.058	0.965	0.9	0.945478	0.950482	0.882954	0.94879	39.05	46.71	39.97	34.17	104.4	90.1	91.7	113.8	23.89	23.72	27.96	16.25
FALSE	High	Master Protein	A0A5G2QHR4	Coronin OS=Sus scrofa OX=9823 GN=CORO6 PE=3 SV=2	0	FALSE	58.102	29	15	15	230	1	471	52.9	6.07	664.97	15				Pf00400, Pf08953, Pf16300		ENSSSCG00000017792	CORO6	A0A5G2QHR4			0	12	0.98	1.307	1.264	1.063	0.860914	0.753563	0.231596	0.927581	43.2	40.73	31.41	39.98	109.7	84.7	99	106.6	13.81	24.93	30.87	6.74
FALSE	High	Master Protein	F1S564	RNA 3'-terminal phosphate cyclase OS=Sus scrofa OX=9823 GN=RTCA PE=1 SV=3	0	FALSE	58.031	61	15	17	167	15	366	39.2	8.09	430.56	15	RNA metabolism OR transcription;other metabolic processes	nucleus	other molecular function	Pf01137, Pf05189	100154102	ENSSSCG00000006865	RTCA	F1S564; ssc:100154102			0	0	1.081	1.083	1.07	1.095	0.651476	0.974054	0.9576	0.898322	42.17	49.1	43.97	47.54	95.6	105.9	96	102.6	43.99	15.53	44.22	32.04
FALSE	High	Master Protein	F1RHF0	Ubiquitin carboxyl-terminal hydrolase OS=Sus scrofa OX=9823 GN=UCHL3 PE=1 SV=4	0	FALSE	57.855	54	11	14	125	1	214	24.5	5.4	373.68	11	protein metabolism;other metabolic processes	other cell component	other molecular function	Pf01088		ENSSSCG00000009466	UCHL3	F1RHF0			0	0	0.651	1.429	0.757	1.281	0.781758	0.825326	0.708899	0.813321	27.43	42.36	19.6	26.44	132.5	108.7	91.7	67.2	63	42.79	57.25	44.48
FALSE	High	Master Protein	A0A287BKN5	Ribosomal protein L3 like OS=Sus scrofa OX=9823 GN=RPL3L PE=3 SV=1	0	FALSE	57.766	40	16	18	249	14	407	46.5	10.62	659.9	16	protein metabolism;other metabolic processes;other biological processes	cytosol;translational apparatus	other molecular function	Pf00297		ENSSSCG00000032657	RPL3L	A0A287BKN5	L13a-mediated translational silencing of Ceruloplasmin expression; SRP-dependent cotranslational protein targeting to membrane; Major pathway of rRNA processing in the nucleolus and cytosol; Formation of a pool of free 40S subunits; GTP hydrolysis and joining of the 60S ribosomal subunit; Nonsense Mediated Decay (NMD) independent of the Exon Junction Complex (EJC); Nonsense Mediated Decay (NMD) e…		7	2	0.928	1.016	1.084	0.835	0.934241	0.874594	0.951748	0.839462	45.54	42.99	43.45	41.64	98.3	93.3	87.5	120.9	24.68	36.94	37.58	27.63
FALSE	High	Master Protein	A0A5G2QPB6	NADH-cytochrome b5 reductase OS=Sus scrofa OX=9823 GN=CYB5R3 PE=1 SV=1	0	FALSE	57.758	48	13	19	197	1	300	34	7.87	538.8	13	other metabolic processes	other membranes;mitochondrion;ER/Golgi;other cell component	other molecular function	Pf00175, Pf00970		ENSSSCG00000000038	CYB5R3	A0A5G2QPB6	Neutrophil degranulation; Phase I - Functionalization of compounds; Vitamin C (ascorbate) metabolism		3	14	0.746	1.651	1.067	1.035	0.7367	0.0886183	0.968207	0.956226	81.16	83.28	63.27	60.91	118.5	96.1	88.7	96.6	47.57	24.47	18.4	31.81
FALSE	High	Master Protein	F1S827	Plasminogen activator inhibitor 1 RNA-binding protein isoform 1 OS=Sus scrofa OX=9823 GN=SERBP1 PE=1 SV=2	0	FALSE	57.723	33	13	17	197	13	407	44.8	8.54	628.57	13	cell organization and biogenesis;other biological processes	cytosol;nucleus;other cell component	translation activity;nucleic acid binding activity;other molecular function	Pf04774, Pf16174	100518613	ENSSSCG00000003798; ENSSSCG00005023653	SERBP1	A0A8D1EX64; F1S827			0	0	0.699	1.309	1.141	0.794	0.553961	0.753425	0.784372	0.717016	43.4	32.72	36.02	46.81	121.8	91.8	81.2	105.3	14.29	22.88	27.65	14.91
FALSE	High	Master Protein	A0A287A3Q5	Lysine--tRNA ligase OS=Sus scrofa OX=9823 GN=KARS1 PE=1 SV=1	0	FALSE	57.633	23	16	16	157	16	803	90.1	7.8	460.25	16	protein metabolism;RNA metabolism OR transcription;other metabolic processes;signal transduction;other biological processes	non-structural extracellular;plasma membrane;other membranes;cytosol;mitochondrion;nucleus;other cell component	nucleic acid binding activity;other molecular function	Pf00152, Pf01336		ENSSSCG00000002704	KARS1	A0A287A3Q5	Transcriptional and post-translational regulation of MITF-M expression and activity		1	0	0.818	1.252	1.042	0.984	0.927293	0.854165	0.988792	0.998739	47.59	51.91	29.41	34.63	124.5	84.5	95.6	95.3	17.94	55.52	24.26	21.16
FALSE	High	Master Protein	A0A287ALC1	Immunoglobulin heavy constant mu OS=Sus scrofa OX=9823 GN=IGHM PE=4 SV=3	0	FALSE	57.528	31	11	13	181	11	480	52	5.47	532.97	11	stress response;other biological processes	non-structural extracellular;other cell component	signal transduction activity or receptor binding;nucleic acid binding activity;other molecular function	Pf07654		ENSSSCG00000037775	IGHM	A0A287ALC1	Cell surface interactions at the vascular wall; CD22 mediated BCR regulation; Antigen activates B Cell Receptor (BCR) leading to generation of second messengers		3	0	0.739	1.5	1.182	1.054	0.663085	0.308321	0.673078	0.942451	71.81	63.02	55.03	56.53	132.7	78.8	82.3	106.1	64.25	10.24	51.33	30.79
FALSE	High	Master Protein	A0A287AGL2	cAMP-dependent protein kinase OS=Sus scrofa OX=9823 GN=PRKACB PE=3 SV=3	0	FALSE	57.357	41	14	18	208	2	351	40.6	8.7	606.05	14			kinase activity;other molecular function	Pf00069		ENSSSCG00000040920	PRKACB	A0A287AGL2			0	0	0.76	1.143	1.104	0.834	0.892803	0.996099	0.947781	0.850656	40.74	35.11	40.47	45.2	113.9	96.7	63.8	125.6	55.02	83.52	38	41.65
FALSE	High	Master Protein	A0A5G2Q9S0	Nucleoside diphosphate kinase OS=Sus scrofa OX=9823 GN=NME2 PE=1 SV=1	0	FALSE	57.152	29	10	13	244	7	404	43.4	11.24	598.61	10	other metabolic processes	other cell component	kinase activity;other molecular function	Pf00334		ENSSSCG00000017591	NME2	A0A5G2Q9S0			0	4	0.839	1.302	1.084	1.035	0.958304	0.759607	0.948943	0.960423	56.1	60.7	42.01	41.55	116.7	93.1	92	98.2	34.47	15.5	18.3	6.18
FALSE	High	Master Protein	F1ST73	Glyoxylate and hydroxypyruvate reductase OS=Sus scrofa OX=9823 GN=GRHPR PE=1 SV=3	0	FALSE	57.06	34	12	15	165	12	328	35.8	7.94	488.3	12	other metabolic processes	cytosol;other cell component	other molecular function	Pf00389, Pf02826		ENSSSCG00000005349	GRHPR	F1ST73	Glyoxylate metabolism and glycine degradation		1	0	1.061	0.866	1.029	0.918	0.627281	0.46124	0.981495	0.965945	50.38	45.58	35.92	38.82	92.2	97.7	88.4	121.7	15.63	38.31	33.04	16.57
FALSE	High	Master Protein	A0A4X1TP96	Eukaryotic translation initiation factor 4 gamma 2 OS=Sus scrofa OX=9823 GN=EIF4G2 PE=1 SV=1	0	FALSE	56.96	24	20	20	174	20	949	107.1	7.71	432.09	20	protein metabolism;other metabolic processes;other biological processes	cytosol;translational apparatus	nucleic acid binding activity	Pf02020, Pf02847, Pf02854		ENSSSCG00000013405; ENSSSCG00005038221	EIF4G2	A0A4X1TP96; F1S6V4	ISG15 antiviral mechanism		1	0	0.973	1.282	1.119	0.983	0.903395	0.822896	0.864627	0.995548	53.55	62.35	55.22	40.04	108.1	51.3	123.6	117	35.66	25.21	30.9	7.46
FALSE	High	Master Protein	A0A286ZPA0	Amine oxidase OS=Sus scrofa OX=9823 GN=LOC100520329 PE=1 SV=1	0	FALSE	56.933	20	14	19	157	5	742	81.6	5.96	414.23	14	other metabolic processes;other biological processes	plasma membrane;other membranes;ER/Golgi;other cytoplasmic organelle	other molecular function	Pf01179, Pf02727, Pf02728		ENSSSCG00000037487	LOC100520329	A0A286ZPA0	Phase I - Functionalization of compounds		1	11	0.832	1.089	1.105	0.926	0.934744	0.976239	0.92243	0.974274	58.59	49.26	50.74	41.16	103.7	111.7	83.7	100.8	83.6	35.98	28.46	32.96
FALSE	High	Master Protein	A0A287ALM0	Aspartyl aminopeptidase OS=Sus scrofa OX=9823 GN=DNPEP PE=1 SV=1	0	FALSE	56.899	29	12	14	156	12	540	59.1	7.36	484.15	12	protein metabolism	cytosol	other molecular function	Pf02127		ENSSSCG00000016220	DNPEP	A0A287ALM0			0	0	0.793	1.065	1	0.865	0.894442	0.953127	0.950838	0.910733	37.83	43.84	35.11	31	107.5	103.1	86.7	102.7	29.33	11.75	21.4	10.95
FALSE	High	Master Protein	A0A287A1E6	RNA helicase OS=Sus scrofa OX=9823 GN=LOC100624590 PE=3 SV=1	0	FALSE	56.893	24	15	15	182	1	681	75.8	7.23	521.44	15			nucleic acid binding activity;other molecular function	Pf00270, Pf00271		ENSSSCG00000026430	LOC100624590	A0A287A1E6	Neutrophil degranulation		1	0		0.01	0.01			1.7412e-16	1.89787e-16							100
FALSE	High	Master Protein	A0A4X1VAU7	Serine-threonine kinase receptor-associated protein OS=Sus scrofa OX=9823 GN=STRAP PE=1 SV=1	0	FALSE	56.707	44	14	14	188	14	350	38.5	5.12	578.76	14	cell organization and biogenesis;RNA metabolism OR transcription;other metabolic processes;developmental processes;other biological processes	cytosol;nucleus;other cell component	signal transduction activity or receptor binding;nucleic acid binding activity;kinase activity;other molecular function	Pf00400	100624126	ENSSSCG00000021410; ENSSSCG00005012472	STRAP	A0A480YLE4; A0A4X1VAU7; ssc:100624126	Downregulation of TGF-beta receptor signaling		1	0	1.062	0.999	1.043	1.003	0.622468	0.857389	0.99888	0.982772	43.45	38.41	32.35	34.17	75.6	89.3	129.7	105.4	58.38	51.17	28.22	14.1
FALSE	High	Master Protein	F1RU52	Dipeptidyl peptidase 3 OS=Sus scrofa OX=9823 GN=DPP3 PE=1 SV=1	0	FALSE	56.669	33	17	21	140	17	737	82.7	5.16	395.29	17	protein metabolism	other cell component	other molecular function	Pf03571	100519350	ENSSSCG00000030415	DPP3	F1RU52; ssc:100519350			0	0	0.959	1.193	1.136	1.093	0.900795	0.936222	0.830556	0.884543	42.4	49.76	42.58	39.07	111.7	79.3	102.8	106.1	29.88	27.36	24.19	17.26
FALSE	High	Master Protein	E7EI20	Rho GDP-dissociation inhibitor 1 OS=Sus scrofa OX=9823 GN=ARHGDIA PE=2 SV=1	0	FALSE	56.56	56	8	15	138	8	204	23.4	5.2	452.2	8	signal transduction;other biological processes	plasma membrane;nucleus;other cell component	enzyme regulator activity	Pf02115	100529116	ENSSSCG00000034058; ENSSSCG00005024447	ARHGDIA	A0A4X1UB74; E7EI20; ssc:100529116	RHOA GTPase cycle; RHOC GTPase cycle; RAC1 GTPase cycle; RAC2 GTPase cycle; RHOG GTPase cycle; RHOH GTPase cycle; CDC42 GTPase cycle; Axonal growth inhibition (RHOA activation); Axonal growth stimulation		9	0	0.832	1.365	0.942	1.149	0.951382	0.638272	0.752169	0.809543	51.1	59.7	59.28	60.11	109.1	92.9	97.5	100.6	37.64	22.26	36.81	23.38
FALSE	High	Master Protein	A0A5G2RAJ8	Malic enzyme OS=Sus scrofa OX=9823 GN=ME1 PE=1 SV=1	0	FALSE	56.523	34	15	18	178	14	571	63.8	6.13	390.32	15	cell organization and biogenesis;other metabolic processes;other biological processes	mitochondrion	other molecular function	Pf00390, Pf03949	397538	ENSSSCG00000004454	ME1	A0A5G2RAJ8; ssc:397538	Pyruvate metabolism; Regulation of pyruvate metabolism		2	1	0.886	1.163	0.869	1.136	0.998511	0.956775	0.456467	0.836009	55.79	59.41	49	47.77	87.4	90.1	111.1	111.4	47.12	28.9	17.12	23.24
FALSE	High	Master Protein	F6Q6A7	Cysteine and glycine rich protein 3 OS=Sus scrofa OX=9823 GN=CSRP3 PE=1 SV=2	0	FALSE	56.421	47	10	14	223	9	200	21.6	8.54	726.34	10	cell organization and biogenesis;stress response;developmental processes;signal transduction;other biological processes	cytosol;cytoskeleton;nucleus;other cell component	cytoskeletal activity;other molecular function	Pf00412		ENSSSCG00000013354	CSRP3	F6Q6A7			0	1	0.636	1.676	1.553	0.724	0.240855	0.0667365	0.000352788	0.403489	93.62	91.18	76.29	72.34	103.4	56	103.3	137.3	107.06	94.34	50.44	45.59
FALSE	High	Master Protein	A0A5G2RFG3	Glutaredoxin 3 OS=Sus scrofa OX=9823 GN=GLRX3 PE=1 SV=1	0	FALSE	56.331	50	16	18	203	16	370	41	5.88	588.4	16			other molecular function	Pf00085, Pf00462		ENSSSCG00000010759	GLRX3	A0A5G2RFG3			0	0	1.035	0.973	0.955	1.018	0.727315	0.795021	0.800713	0.974274	46.13	43.03	43.24	41.67	96.2	108.1	94.6	101.1	18.31	22.1	25.06	32.52
FALSE	High	Master Protein	I3LRG0	Dolichyl-diphosphooligosaccharide--protein glycosyltransferase subunit 2 OS=Sus scrofa OX=9823 GN=RPN2 PE=1 SV=4	0	FALSE	56.286	30	12	14	123	12	615	67.6	6.13	420.32	12	protein metabolism;other metabolic processes	other membranes;ER/Golgi		Pf05817		ENSSSCG00000028227	RPN2	I3LRG0			0	0	1.116	1.006	0.927	1.138	0.57396	0.874435	0.803191	0.82778	65.43	62.28	63.43	48.58	92.7	111.7	93.8	101.8	24.46	17.32	25.89	33.76
FALSE	High	Master Protein	I3LCN1	phosphopyruvate hydratase OS=Sus scrofa OX=9823 GN=ENO2 PE=1 SV=3	0	FALSE	56.169	18	9	12	2794	2	546	59.7	7.53	10812.5	9	other metabolic processes	plasma membrane;other membranes;cytosol;other cell component	other molecular function	Pf00113, Pf03952		ENSSSCG00000028373	ENO2	I3LCN1	Glycolysis; Gluconeogenesis		2	0	1.165	0.972	1.088	1.043	0.335375	0.793317	0.942239	0.95063	50.16	50.65	27.15	17.51	89.1	96.4	109.9	104.7	21.47	14.11	29.57	9.28
FALSE	High	Master Protein	F1RQM2	Phosphoacetylglucosamine mutase OS=Sus scrofa OX=9823 GN=PGM3 PE=1 SV=2	0	FALSE	56.077	35	15	17	179	15	542	59.4	6.07	531.16	15	other metabolic processes;other biological processes		other molecular function	Pf00408, Pf02878, Pf21404, Pf21405	100156015	ENSSSCG00030015873; ENSSSCG00035070159; ENSSSCG00045009611; ENSSSCG00050015639; ENSSSCG00055015625; ENSSSCG00065050601; ENSSSCG00070021741	PGM3	F1RQM2; ssc:100156015	Synthesis of UDP-N-acetyl-glucosamine		1	0	1.138	0.992	0.936	1.266	0.383435	0.85341	0.803191	0.490141	52.18	47.91	58.4	47.93	98.4	99.6	106.4	95.6	44.14	5.6	29.29	38.85
FALSE	High	Master Protein	A0A480XNH5	Mono-ADP ribosylhydrolase 1 OS=Sus scrofa OX=9823 GN=MACROD1 PE=1 SV=1	0	FALSE	56.063	44	13	15	206	13	336	36.2	9.22	606.59	13				Pf01661		ENSSSCG00000013043	MACROD1	A0A480XNH5			0	0	1.01	1.062	1.039	0.945	0.799033	0.944455	0.999198	0.989253	40.6	35.28	34.67	41.65	98.4	100.5	103	98.1	10.15	15.1	10.02	10.03
FALSE	High	Master Protein	A0A8D1VMH1	Secernin 3 OS=Sus scrofa OX=9823 GN=SCRN3 PE=1 SV=1	0	FALSE	55.864	33	12	13	173	12	430	49.4	6.15	534.66	12	protein metabolism		other molecular function	Pf03577		ENSSSCG00000023297; ENSSSCG00005027294	SCRN3	A0A8D1VMH1; I3L8U8			0	0	0.891	1.132	0.969	0.995	0.983357	0.986018	0.903087	0.992434	38.19	45.08	37.62	37.8	115.8	101.6	94.9	87.7	17.44	17.67	27.03	26.28
FALSE	High	Master Protein	A0A5G2RDZ2	ADP/ATP translocase OS=Sus scrofa OX=9823 GN=SLC25A6 PE=3 SV=2	0	FALSE	55.857	48	15	21	312	3	298	32.9	9.76	717.98	15	transport	other membranes;mitochondrion	transporter activity	Pf00153		ENSSSCG00000033673	SLC25A6	A0A5G2RDZ2	Mitochondrial protein import; Transport of nucleosides and free purine and pyrimidine bases across the plasma membrane; Mitochondrial protein degradation		3	0	0.58	1.203	1.015	0.759	0.236503	0.942687	0.973464	0.60633	43.39	41.38	51.04	31.07	116.5	114.2	68.5	100.8	59.19	38.07	33.84	19.89
FALSE	High	Master Protein	A0A480Q3H5	RNA helicase OS=Sus scrofa OX=9823 GN=DDX19A PE=1 SV=1	0	FALSE	55.789	37	14	17	149	2	478	54	6.74	438.19	14			nucleic acid binding activity;other molecular function	Pf00270, Pf00271	100524144	ENSSSCG00000060523	DDX19A	A0A480Q3H5; A0A5G2QZ43; ssc:100524144			0	10	0.92	1.344	1.153	1.212	0.965239	0.793317	0.879576	0.669411	41.37	37.82	46.39	31.08	137.9	57.3	145.3	59.6	50.07	47.77	5.28	60.34
FALSE	High	Master Protein	A0A287A7S7	RNA helicase OS=Sus scrofa OX=9823 GN=DDX19B PE=4 SV=1	0	FALSE	55.78	33	13	17	153	1	484	54.3	7.4	459.11	13			nucleic acid binding activity;other molecular function	Pf00270, Pf00271		ENSSSCG00000002722	DDX19B	A0A287A7S7			0	0		0.01	0.01			1.7412e-16	1.89787e-16							100
FALSE	High	Master Protein	Q9TV69	Trans-1,2-dihydrobenzene-1,2-diol dehydrogenase OS=Sus scrofa OX=9823 GN=DHDH PE=1 SV=1	0	FALSE	55.566	44	14	16	202	14	335	36.5	6.77	516.9	14	other metabolic processes		other molecular function	Pf01408, Pf22725	397337	ENSSSCG00000003144; ENSSSCG00025019423; ENSSSCG00030065918; ENSSSCG00045011300; ENSSSCG00050076835; ENSSSCG00070027762	DHDH	Q9TV69; ssc:397337			0	0	0.82	1.272	1.146	0.968	0.932304	0.82522	0.803191	0.998739	56.66	45.57	42.2	40.96	76.6	126.3	90.5	106.5	82.45	17.25	37.75	23.17
FALSE	High	Master Protein	A0A287A1B4	Pregnancy zone protein-like OS=Sus scrofa OX=9823 GN=PZP PE=1 SV=3	0	FALSE	55.467	18	17	17	120	1	1356	152.1	8.05	279.75	17		non-structural extracellular	enzyme regulator activity	Pf00207, Pf01835, Pf07677, Pf07678, Pf07703, Pf17791		ENSSSCG00000024402	PZP	A0A287A1B4			0	0
FALSE	High	Master Protein	A0A4X1UBK2	Kynurenine--oxoglutarate transaminase 3 OS=Sus scrofa OX=9823 GN=KYAT3 PE=1 SV=1	0	FALSE	55.397	28	13	14	211	13	471	52.8	8.46	607.45	13	other metabolic processes		other molecular function	Pf00155		ENSSSCG00000006925; ENSSSCG00005035413	KYAT3	A0A4X1UBK2; F1S4D5			0	0	0.985	0.947	1.015	0.96	0.855824	0.728587	0.960903	0.995548	48.2	48.83	33.5	31.77	82.4	105	99.1	113.6	45.55	24.51	28.07	17.45
FALSE	High	Master Protein	A0A5S6HMA2	Nicotinamide phosphoribosyltransferase OS=Sus scrofa OX=9823 GN=NAMPT PE=1 SV=1	0	FALSE	55.366	32	15	16	154	15	524	58.8	8	357.59	15	other metabolic processes;signal transduction;other biological processes	non-structural extracellular;nucleus;other cell component	signal transduction activity or receptor binding;other molecular function	Pf04095, Pf18127		ENSSSCG00000015435	NAMPT	A0A5S6HMA2			0	0	1.172	1.055	1.079	1.112	0.29321	0.941862	0.953396	0.869443	40.69	47.77	45.36	35.95	97.7	115.6	84.1	102.5	23.28	23.99	14.82	46.09
FALSE	High	Master Protein	P59083	14 kDa phosphohistidine phosphatase OS=Sus scrofa OX=9823 GN=PHPT1 PE=1 SV=2	0	FALSE	55.328	93	13	16	196	13	126	13.9	6.38	574.98	13	protein metabolism;other metabolic processes	cytosol	other molecular function	Pf05005		ENSSSCG00070000065	PHPT1	F1RWN4; P59083			0	0	0.887	1.009	1.052	0.889	0.988698	0.86324	0.990878	0.934281	47.54	41.27	48.88	47.28	101.4	108.8	88.4	101.5	12.18	13.19	26.04	15.28
FALSE	High	Master Protein	A0A287AT48	Serpin domain-containing protein OS=Sus scrofa OX=9823 GN=LOC100153899 PE=1 SV=2	0	FALSE	55.155	35	12	15	131	7	463	51.1	6.99	380.45	12		non-structural extracellular;other cell component	enzyme regulator activity	Pf00079		ENSSSCG00000030371	LOC100153899	A0A287AT48			0	0	0.601	1.066	1.416	0.535	0.438692	0.944853	0.226728	0.0455616	68.69	92.41	70.59	89.96	117.9	160.2	24.9	97	85.52	74.82	86.16	76.26
FALSE	High	Master Protein	F1SHL3	Protein transport protein SEC23 OS=Sus scrofa OX=9823 GN=SEC23A PE=1 SV=1	0	FALSE	55.151	20	14	15	141	14	765	86.1	7.08	383.35	14	cell organization and biogenesis;transport	other membranes;cytosol;ER/Golgi	enzyme regulator activity;other molecular function	Pf00626, Pf04810, Pf04811, Pf04815, Pf08033	100155766	ENSSSCG00000001934	SEC23A	F1SHL3; ssc:100155766	MHC class II antigen presentation; COPII-mediated vesicle transport; Cargo concentration in the ER; Antigen Presentation: Folding, assembly and peptide loading of class I MHC		4	0	1.076	1.238	1.154	1.1	0.676578	0.885583	0.76215	0.888115	41.87	58.6	53.74	47.51	76.3	97.8	131.9	94	54.51	16.33	38.51	45.59
FALSE	High	Master Protein	A0A287A5X0	Glyoxylate reductase/hydroxypyruvate reductase OS=Sus scrofa OX=9823 GN=LOC100157017 PE=1 SV=1	0	FALSE	54.828	39	10	11	101	10	346	37.7	6.4	328.26	10		cytosol	other molecular function	Pf00389, Pf02826	100157017	ENSSSCG00000038475; ENSSSCG00005016075	LOC100157017	A0A287A5X0; A0A8D1JSD5			0	0	1.121	1.259	1.405	0.985	0.591558	0.872062	0.063328	0.998739	61.42	75.95	72.31	64.51	46.8	108.4	100.8	144	77.49	63.25	71.85	91.75
FALSE	High	Master Protein	A0A287ADQ2	Dystrobrevin OS=Sus scrofa OX=9823 GN=DTNA PE=1 SV=1	0	FALSE	54.731	25	16	16	206	1	725	81.4	7.05	586.75	16	cell-cell signaling	plasma membrane;other membranes;cytoskeleton;nucleus;other cell component	other molecular function	Pf00569, Pf09068, Pf09069		ENSSSCG00000028047	DTNA	A0A287ADQ2			0	14	0.95	0.982	1.083	0.917	0.918952	0.839807	0.950838	0.969462	48.64	46.28	50.31	53.71	109.4	81.8	98.8	110.1	25.83	12.4	30.86	17.18
FALSE	High	Master Protein	A0A287BQ81	Glutathione S-transferase OS=Sus scrofa OX=9823 GN=LOC100739163 PE=1 SV=1	0	FALSE	54.606	53	9	19	172	1	216	24.4	8.13	608.53	9	other metabolic processes	mitochondrion;nucleus	other molecular function	Pf02798, Pf14497		ENSSSCG00000032003	LOC100739163	A0A287BQ81			0	0	1.06	0.877	0.713	1.272	0.6167	0.501609	0.00210562	0.476776	38.17	29.97	33.71	48.67	90.9	118	108.2	83	13.33	18.01	35.03	9.15
FALSE	High	Master Protein	A0A287AKQ1	Sarcolemma associated protein OS=Sus scrofa OX=9823 GN=SLMAP PE=4 SV=3	0	FALSE	54.471	19	14	14	123	14	787	90.3	5.53	376.97	14		other membranes		Pf00498		ENSSSCG00000038873	SLMAP	A0A287AKQ1			0	0	0.673	1.762	0.935	0.929	0.43344	0.067759	0.873257	0.977505	67.31	72.34	29.33	39.69	143	97.6	80.8	78.6	139.51	20.98	45.34	29.49
FALSE	High	Master Protein	F1STC5	Ig-like domain-containing protein OS=Sus scrofa OX=9823 PE=1 SV=6	0	FALSE	54.435	58	10	14	123	7	226	24.7	8.24	355.38	10				Pf07654, Pf07686					Initial triggering of complement; Classical antibody-mediated complement activation; Immunoregulatory interactions between a Lymphoid and a non-Lymphoid cell; Cell surface interactions at the vascular wall; FCGR activation; Regulation of actin dynamics for phagocytic cup formation; Role of phospholipids in phagocytosis; Scavenging of heme from plasma; Role of LAT2/NTAL/LAB on calcium mobilization…		16	3	1.127	1.452	1.335	1.087	0.41773	0.483872	0.124808	0.901227	93.57	83.56	75.67	75	100	62.9	116.1	121	72.82	39.3	48.74	52.47
FALSE	High	Master Protein	I3L9X0	Coronin OS=Sus scrofa OX=9823 GN=CORO6 PE=3 SV=3	0	FALSE	54.33	31	15	15	211	1	470	52.6	6.07	593.02	15	cell organization and biogenesis;other biological processes		cytoskeletal activity	Pf00400, Pf08953, Pf16300		ENSSSCG00000017792	CORO6	I3L9X0			0	0
FALSE	High	Master Protein	A0A287AZA7	Ubiquitin-ribosomal protein eS31 fusion protein OS=Sus scrofa OX=9823 GN=RPS27A PE=1 SV=2	0	FALSE	54.131	51	11	13	222	11	204	22.8	9.64	594.5	11	protein metabolism;other metabolic processes	cytosol;translational apparatus;nucleus;other cell component	other molecular function	Pf00240, Pf01599		ENSSSCG00000034617	RPS27A	A0A287AZA7	Termination of translesion DNA synthesis; Negative regulators of DDX58/IFIH1 signaling; FCERI mediated NF-kB activation; Regulation of FZD by ubiquitination; p75NTR recruits signalling complexes; Neddylation; Antigen processing: Ubiquitination & Proteasome degradation; Regulation of pyruvate metabolism; Formation of TC-NER Pre-Incision Complex; Dual incision in TC-NER; Gap-filling DNA repair synt…		141	0	0.919	1.251	1.036	1.008	0.951382	0.85341	0.99888	0.982772	59.05	57.49	52.62	56.58	101.7	95.1	91.7	111.5	13.57	15.74	12.29	14.22
FALSE	High	Master Protein	A0A287A9E8	Dystrobrevin OS=Sus scrofa OX=9823 GN=DTNA PE=1 SV=2	0	FALSE	53.719	27	16	16	208	1	668	75.3	6.92	583.8	16		other cell component	other molecular function	Pf00569, Pf09068, Pf09069		ENSSSCG00000028047	DTNA	A0A287A9E8			0	0	0.766	1.571	1.7	0.766	0.935248	0.745828	0.377025	0.850745	53.6	40.12	58.41	66.25	120.4	69.4	83.3	127	52.73	19.35	29.13	47.49
FALSE	High	Master Protein	I3LAT6	isoleucine--tRNA ligase OS=Sus scrofa OX=9823 GN=IARS1 PE=1 SV=3	0	FALSE	53.454	14	19	19	159	19	1262	144.5	5.97	364.39	19	protein metabolism;RNA metabolism OR transcription;other metabolic processes	cytosol;nucleus;other cell component	nucleic acid binding activity;other molecular function	Pf00133, Pf08264, Pf19302		ENSSSCG00000008068	IARS1	I3LAT6	Transcriptional and post-translational regulation of MITF-M expression and activity		1	0	0.954	1.059	0.794	1.242	0.930565	0.950907	0.258279	0.569718	53.69	59.92	50.28	47.06	140	74.1	107.2	78.8	36.24	54.19	33.69	30.28
FALSE	High	Master Protein	A0A8W4FN63	Ankyrin-1 OS=Sus scrofa OX=9823 PE=1 SV=1	0	FALSE	53.41	56	9	16	108	4	156	17.8	6.8	361.63	9											0	4	0.991	0.993	0.963	1.069	0.876172	0.86324	0.928068	0.922577	50.19	40.68	33.79	33.74	104.7	100.4	98.3	96.6	30.92	28.19	18.64	14.11
FALSE	High	Master Protein	A0A287AY86	Microtubule-associated protein OS=Sus scrofa OX=9823 GN=MAP4 PE=1 SV=2	0	FALSE	53.37	21	17	18	171	1	872	91.4	8.87	489.54	17		cytoskeleton;other cell component	cytoskeletal activity	Pf00418		ENSSSCG00000029251	MAP4	A0A287AY86			0	0
FALSE	High	Master Protein	P80031	Glutathione S-transferase P OS=Sus scrofa OX=9823 GN=GSTP1 PE=1 SV=2	0	FALSE	53.356	61	10	14	136	2	207	23.5	7.8	499.71	10	other metabolic processes	cytosol;mitochondrion;nucleus	other molecular function	Pf02798, Pf14497			GSTP1	P80031			0	10	0.928	1.214	1.037	1.16	0.935412	0.898212	0.99888	0.781249	54.68	44.6	34.28	49.08	105.2	92.1	108.2	94.5	26.24	11.09	28.72	9.39
FALSE	High	Master Protein	F1SMX5	Calcium-binding protein 39 OS=Sus scrofa OX=9823 GN=CAB39 PE=1 SV=1	0	FALSE	53.335	48	19	19	231	19	341	39.9	6.89	550.71	19	signal transduction;other biological processes	other cell component	enzyme regulator activity;other molecular function	Pf08569		ENSSSCG00000016266; ENSSSCG00005006126	CAB39	A0A4X1TF37; F1SMX5	Neutrophil degranulation; Energy dependent regulation of mTOR by LKB1-AMPK		2	0	0.991	1.127	1.093	1.006	0.831756	0.991645	0.938862	0.982869	39.67	45.07	42.84	37.84	89.2	95.3	110.1	105.4	20.85	13.49	16.29	20.05
FALSE	High	Master Protein	I3LNK5	Eukaryotic peptide chain release factor GTP-binding subunit ERF3A isoform 1 OS=Sus scrofa OX=9823 GN=GSPT1 PE=1 SV=2	0	FALSE	53.277	28	14	14	182	14	640	69	5.29	526.94	14	cell organization and biogenesis;protein metabolism;other metabolic processes;other biological processes	cytosol;translational apparatus;other cell component	nucleic acid binding activity;other molecular function	Pf00009, Pf03144, Pf07145, Pf22594		ENSSSCG00000021118	GSPT1	I3LNK5	Nonsense Mediated Decay (NMD) independent of the Exon Junction Complex (EJC); Nonsense Mediated Decay (NMD) enhanced by the Exon Junction Complex (EJC); Eukaryotic Translation Termination		3	0	0.944	1.138	0.888	1.2	0.935248	0.98193	0.609136	0.688919	46.12	46.63	36.08	44.92	116.4	95.6	84.9	103.1	13.56	37.06	40.81	18.85
FALSE	High	Master Protein	A0A4X1UTR6	Mitogen-activated protein kinase kinase kinase 20 OS=Sus scrofa OX=9823 GN=MAP3K20 PE=4 SV=1	0	FALSE	53.263	38	13	17	140	13	459	52.1	5.06	333.81	13			kinase activity;other molecular function	Pf07714		ENSSSCG00000015960; ENSSSCG00005028940	MAP3K20	A0A287B6V8; A0A4X1UTR6			0	0	0.966	1.003	0.883	1.167	0.894442	0.86324	0.523493	0.783324	48.79	52.53	35.92	43.02	99.8	96.4	106.3	97.5	48.69	22.16	39.61	24.35
[truncated: 2,625 more rows]
[truncated: 42 more columns]
